# Supplementary material for: An aerosolized dual-action autotaxin inhibitor-PPARγ agonist for the treatment of pulmonary fibrosis
Source: Cell Rep Med. 2026 Apr 30;7(5):102778. doi: 10.1016/j.xcrm.2026.102778 (PMC13198257; doi:10.1016/j.xcrm.2026.102778)
Supplement: Data S1. HDX raw data, related to Figure 5 [file mmc2.xlsx]

## Sheet: Data S1
Protein	Start	End	Sequence	[MH+] (Da)	RT (min)	HDX times (min)	Uptake (Da)	Uptake SD
Autotaxin	100	109	WECTKDRCGE	1226.49	1.63033	0	0	0
Autotaxin	100	109	WECTKDRCGE	1226.49	1.6428	0.5	2.00605	0.109697
Autotaxin	100	109	WECTKDRCGE	1226.49	1.63995	5	2.06791	0.0495144
Autotaxin	100	109	WECTKDRCGE	1226.49	1.60823	50	2.29974	0.113728
Autotaxin + EL-244	100	109	WECTKDRCGE	1226.49	1.63033	0	0	0
Autotaxin + EL-244	100	109	WECTKDRCGE	1226.49	1.65748	0.5	1.86268	0.0822492
Autotaxin + EL-244	100	109	WECTKDRCGE	1226.49	1.63777	5	1.99536	0.156382
Autotaxin + EL-244	100	109	WECTKDRCGE	1226.49	1.63228	50	2.35703	0.115249
Autotaxin	150	160	EIKAAECPAGF	1135.55	3.20404	0	0	0
Autotaxin	150	160	EIKAAECPAGF	1135.55	3.20205	0.5	4.8928	0.0213051
Autotaxin	150	160	EIKAAECPAGF	1135.55	3.19495	5	5.24288	0.08349
Autotaxin	150	160	EIKAAECPAGF	1135.55	3.18466	50	5.67243	0.0565163
Autotaxin + EL-244	150	160	EIKAAECPAGF	1135.55	3.20404	0	0	0
Autotaxin + EL-244	150	160	EIKAAECPAGF	1135.55	3.20445	0.5	4.79657	0.0469506
Autotaxin + EL-244	150	160	EIKAAECPAGF	1135.55	3.19131	5	5.00558	0.060827
Autotaxin + EL-244	150	160	EIKAAECPAGF	1135.55	3.16768	50	5.55608	0.057542
Autotaxin	154	160	AECPAGF	694.287	3.05602	0	0	0
Autotaxin	154	160	AECPAGF	694.287	3.04712	0.5	2.53905	0.0481079
Autotaxin	154	160	AECPAGF	694.287	3.04964	5	2.74637	0.0494647
Autotaxin	154	160	AECPAGF	694.287	3.04101	50	2.84162	0.0456968
Autotaxin + EL-244	154	160	AECPAGF	694.287	3.05602	0	0	0
Autotaxin + EL-244	154	160	AECPAGF	694.287	3.04927	0.5	2.47521	0.030871
Autotaxin + EL-244	154	160	AECPAGF	694.287	3.04515	5	2.64211	0.0541355
Autotaxin + EL-244	154	160	AECPAGF	694.287	3.02421	50	2.81711	0.0411545
Autotaxin	154	168	AECPAGFVRPPLIIF	1629.88	6.86857	0	0	0
Autotaxin	154	168	AECPAGFVRPPLIIF	1629.88	6.85723	0.5	3.68262	0.130168
Autotaxin	154	168	AECPAGFVRPPLIIF	1629.88	6.84859	5	3.92864	0.0247363
Autotaxin	154	168	AECPAGFVRPPLIIF	1629.88	6.79936	50	4.597	0.0629098
Autotaxin + EL-244	154	168	AECPAGFVRPPLIIF	1629.88	6.86857	0	0	0
Autotaxin + EL-244	154	168	AECPAGFVRPPLIIF	1629.88	6.85253	0.5	3.71143	0.0478537
Autotaxin + EL-244	154	168	AECPAGFVRPPLIIF	1629.88	6.84759	5	3.93087	0.100617
Autotaxin + EL-244	154	168	AECPAGFVRPPLIIF	1629.88	6.81706	50	4.56809	0.0331666
Autotaxin	160	168	FVRPPLIIF	1101.68	6.38881	0	0	0
Autotaxin	160	168	FVRPPLIIF	1101.68	6.37294	0.5	0.80054	0.0310738
Autotaxin	160	168	FVRPPLIIF	1101.68	6.36463	5	0.865756	0.0304597
Autotaxin	160	168	FVRPPLIIF	1101.68	6.34965	50	1.3092	0.0808472
Autotaxin + EL-244	160	168	FVRPPLIIF	1101.68	6.38881	0	0	0
Autotaxin + EL-244	160	168	FVRPPLIIF	1101.68	6.38386	0.5	0.794606	0.0318655
Autotaxin + EL-244	160	168	FVRPPLIIF	1101.68	6.36482	5	0.846678	0.031653
Autotaxin + EL-244	160	168	FVRPPLIIF	1101.68	6.34241	50	1.26151	0.0728827
Autotaxin	163	168	PPLIIF	699.444	5.67208	0	0	0
Autotaxin	163	168	PPLIIF	699.444	5.69482	0.5	0.0619534	0.0236171
Autotaxin	163	168	PPLIIF	699.444	5.6808	5	0.0650166	0.0205625
Autotaxin	163	168	PPLIIF	699.444	5.66669	50	0.175802	0.0477147
Autotaxin + EL-244	163	168	PPLIIF	699.444	5.67208	0	0	0
Autotaxin + EL-244	163	168	PPLIIF	699.444	5.68661	0.5	0.066765	0.0215374
Autotaxin + EL-244	163	168	PPLIIF	699.444	5.68354	5	0.0776613	0.0212794
Autotaxin + EL-244	163	168	PPLIIF	699.444	5.67126	50	0.155027	0.028449
Autotaxin	167	186	IFSVDGFRASYMKKGSKVMP	2248.16	4.18715	0	0	0
Autotaxin	167	186	IFSVDGFRASYMKKGSKVMP	2248.16	4.1799	0.5	0.636109	0.0288898
Autotaxin	167	186	IFSVDGFRASYMKKGSKVMP	2248.16	4.21731	5	0.619602	0.0283023
Autotaxin	167	186	IFSVDGFRASYMKKGSKVMP	2248.16	4.19301	50	1.0588	0.155594
Autotaxin + EL-244	167	186	IFSVDGFRASYMKKGSKVMP	2248.16	4.18716	0	0	0
Autotaxin + EL-244	167	186	IFSVDGFRASYMKKGSKVMP	2248.16	4.19752	0.5	0.572041	0.025589
Autotaxin + EL-244	167	186	IFSVDGFRASYMKKGSKVMP	2248.16	4.20458	5	0.616398	0.0462118
Autotaxin + EL-244	167	186	IFSVDGFRASYMKKGSKVMP	2248.16	4.19247	50	0.890695	0.0616032
Autotaxin	169	177	SVDGFRASY	1001.47	2.67748	0	0	0
Autotaxin	169	177	SVDGFRASY	1001.47	2.68464	0.5	1.95278	0.0507916
Autotaxin	169	177	SVDGFRASY	1001.47	2.67433	5	2.21557	0.0121719
Autotaxin	169	177	SVDGFRASY	1001.47	2.66588	50	4.0327	0.0481576
Autotaxin + EL-244	169	177	SVDGFRASY	1001.47	2.67748	0	0	0
Autotaxin + EL-244	169	177	SVDGFRASY	1001.47	2.6853	0.5	1.83831	0.0261992
Autotaxin + EL-244	169	177	SVDGFRASY	1001.47	2.67803	5	2.05896	0.0306564
Autotaxin + EL-244	169	177	SVDGFRASY	1001.47	2.65389	50	3.73057	0.0794436
Autotaxin	169	178	SVDGFRASYM	1132.51	3.54022	0	0	0
Autotaxin	169	178	SVDGFRASYM	1132.51	3.52943	0.5	1.89272	0.0590247
Autotaxin	169	178	SVDGFRASYM	1132.51	3.5375	5	2.24197	0.0264628
Autotaxin	169	178	SVDGFRASYM	1132.51	3.52297	50	4.52796	0.0334143
Autotaxin + EL-244	169	178	SVDGFRASYM	1132.51	3.54022	0	0	0
Autotaxin + EL-244	169	178	SVDGFRASYM	1132.51	3.53817	0.5	1.84522	0.0307495
Autotaxin + EL-244	169	178	SVDGFRASYM	1132.51	3.53289	5	2.03354	0.0350661
Autotaxin + EL-244	169	178	SVDGFRASYM	1132.51	3.5051	50	4.17256	0.160069
Autotaxin	169	191	SVDGFRASYMKKGSKVMPNIEKL	2585.36	3.33932	0	0	0
Autotaxin	169	191	SVDGFRASYMKKGSKVMPNIEKL	2585.36	3.31332	0.5	5.54258	0.0747661
Autotaxin	169	191	SVDGFRASYMKKGSKVMPNIEKL	2585.36	3.32384	5	6.02206	0.116153
Autotaxin	169	191	SVDGFRASYMKKGSKVMPNIEKL	2585.36	3.29759	50	10.722	0.0636281
Autotaxin + EL-244	169	191	SVDGFRASYMKKGSKVMPNIEKL	2585.36	3.3393	0	0	0
Autotaxin + EL-244	169	191	SVDGFRASYMKKGSKVMPNIEKL	2585.36	3.31579	0.5	5.46347	0.0561854
Autotaxin + EL-244	169	191	SVDGFRASYMKKGSKVMPNIEKL	2585.36	3.31539	5	5.83872	0.0497411
Autotaxin + EL-244	169	191	SVDGFRASYMKKGSKVMPNIEKL	2585.36	3.28045	50	10.1334	0.40207
Autotaxin	174	189	RASYMKKGSKVMPNIE	1838.96	1.60995	0	0	0
Autotaxin	174	189	RASYMKKGSKVMPNIE	1838.96	1.62187	0.5	4.54678	0.0356893
Autotaxin	174	189	RASYMKKGSKVMPNIE	1838.96	1.6169	5	4.69758	0.0444503
Autotaxin	174	189	RASYMKKGSKVMPNIE	1838.96	1.59065	50	6.51326	0.036408
Autotaxin + EL-244	174	189	RASYMKKGSKVMPNIE	1838.96	1.60995	0	0	0
Autotaxin + EL-244	174	189	RASYMKKGSKVMPNIE	1838.96	1.62805	0.5	4.49729	0.0669113
Autotaxin + EL-244	174	189	RASYMKKGSKVMPNIE	1838.96	1.62087	5	4.70077	0.0395407
Autotaxin + EL-244	174	189	RASYMKKGSKVMPNIE	1838.96	1.60753	50	6.30187	0.108481
Autotaxin	178	189	MKKGSKVMPNIE	1361.73	1.47961	0	0	0
Autotaxin	178	189	MKKGSKVMPNIE	1361.73	1.47743	0.5	3.20137	0.031942
Autotaxin	178	189	MKKGSKVMPNIE	1361.73	1.46555	5	3.35167	0.0608512
Autotaxin	178	189	MKKGSKVMPNIE	1361.73	1.46331	50	4.43349	0.0339543
Autotaxin + EL-244	178	189	MKKGSKVMPNIE	1361.73	1.47961	0	0	0
Autotaxin + EL-244	178	189	MKKGSKVMPNIE	1361.73	1.48701	0.5	3.15547	0.0304942
Autotaxin + EL-244	178	189	MKKGSKVMPNIE	1361.73	1.47772	5	3.28942	0.0478264
Autotaxin + EL-244	178	189	MKKGSKVMPNIE	1361.73	1.46661	50	4.27334	0.0899791
Autotaxin	178	191	MKKGSKVMPNIEKL	1602.91	1.98745	0	0	0
Autotaxin	178	191	MKKGSKVMPNIEKL	1602.91	2.00272	0.5	2.75726	0.074889
Autotaxin	178	191	MKKGSKVMPNIEKL	1602.91	1.992	5	2.97876	0.0592519
Autotaxin	178	191	MKKGSKVMPNIEKL	1602.91	1.98481	50	4.71458	0.150128
Autotaxin + EL-244	178	191	MKKGSKVMPNIEKL	1602.91	1.98745	0	0	0
Autotaxin + EL-244	178	191	MKKGSKVMPNIEKL	1602.91	2.00679	0.5	2.69742	0.0677077
Autotaxin + EL-244	178	191	MKKGSKVMPNIEKL	1602.91	2.00569	5	2.90728	0.0597613
Autotaxin + EL-244	178	191	MKKGSKVMPNIEKL	1602.91	1.98557	50	4.39666	0.205504
Autotaxin	179	189	KKGSKVMPNIE	1230.69	1.42136	0	0	0
Autotaxin	179	189	KKGSKVMPNIE	1230.69	1.41996	0.5	2.33855	0.0458489
Autotaxin	179	189	KKGSKVMPNIE	1230.69	1.42224	5	2.47025	0.0922197
Autotaxin	179	189	KKGSKVMPNIE	1230.69	1.40746	50	3.39273	0.119369
Autotaxin + EL-244	179	189	KKGSKVMPNIE	1230.69	1.42136	0	0	0
Autotaxin + EL-244	179	189	KKGSKVMPNIE	1230.69	1.42624	0.5	2.30867	0.0394787
Autotaxin + EL-244	179	189	KKGSKVMPNIE	1230.69	1.42528	5	2.34482	0.0933061
Autotaxin + EL-244	179	189	KKGSKVMPNIE	1230.69	1.41695	50	3.16396	0.135106
Autotaxin	190	213	KLRSCGTHSPYMRPVYPTKTFPNL	2793.43	3.22663	0	0	0
Autotaxin	190	213	KLRSCGTHSPYMRPVYPTKTFPNL	2793.43	3.21904	0.5	2.36039	0.0545956
Autotaxin	190	213	KLRSCGTHSPYMRPVYPTKTFPNL	2793.43	3.2345	5	2.75399	0.0542857
Autotaxin	190	213	KLRSCGTHSPYMRPVYPTKTFPNL	2793.43	3.20913	50	6.78657	0.354432
Autotaxin + EL-244	190	213	KLRSCGTHSPYMRPVYPTKTFPNL	2793.43	3.22663	0	0	0
Autotaxin + EL-244	190	213	KLRSCGTHSPYMRPVYPTKTFPNL	2793.43	3.22107	0.5	2.13924	0.0510345
Autotaxin + EL-244	190	213	KLRSCGTHSPYMRPVYPTKTFPNL	2793.43	3.22123	5	2.61515	0.199955
Autotaxin + EL-244	190	213	KLRSCGTHSPYMRPVYPTKTFPNL	2793.43	3.19092	50	6.18478	0.392177
Autotaxin	192	213	RSCGTHSPYMRPVYPTKTFPNL	2552.25	3.45478	0	0	0
Autotaxin	192	213	RSCGTHSPYMRPVYPTKTFPNL	2552.25	3.4445	0.5	2.35053	0.0469421
Autotaxin	192	213	RSCGTHSPYMRPVYPTKTFPNL	2552.25	3.44359	5	2.77636	0.0383437
Autotaxin	192	213	RSCGTHSPYMRPVYPTKTFPNL	2552.25	3.42639	50	6.49931	0.346454
Autotaxin + EL-244	192	213	RSCGTHSPYMRPVYPTKTFPNL	2552.25	3.45478	0	0	0
Autotaxin + EL-244	192	213	RSCGTHSPYMRPVYPTKTFPNL	2552.25	3.4435	0.5	2.13981	0.0298872
Autotaxin + EL-244	192	213	RSCGTHSPYMRPVYPTKTFPNL	2552.25	3.43451	5	2.57917	0.16432
Autotaxin + EL-244	192	213	RSCGTHSPYMRPVYPTKTFPNL	2552.25	3.42059	50	5.91732	0.379994
Autotaxin	214	220	YTLATGL	738.403	4.01217	0	0	0
Autotaxin	214	220	YTLATGL	738.403	4.00685	0.5	0.366249	0.0217094
Autotaxin	214	220	YTLATGL	738.403	4.00308	5	0.479055	0.0370011
Autotaxin	214	220	YTLATGL	738.403	3.9821	50	1.74487	0.182083
Autotaxin + EL-244	214	220	YTLATGL	738.403	4.01217	0	0	0
Autotaxin + EL-244	214	220	YTLATGL	738.403	4.00144	0.5	0.342519	0.0182929
Autotaxin + EL-244	214	220	YTLATGL	738.403	3.9959	5	0.435586	0.0444733
Autotaxin + EL-244	214	220	YTLATGL	738.403	3.97737	50	1.45865	0.151052
Autotaxin	214	231	YTLATGLYPESHGIVGNS	1878.92	4.20406	0	0	0
Autotaxin	214	231	YTLATGLYPESHGIVGNS	1878.92	4.16715	0.5	2.33545	0.0681618
Autotaxin	214	231	YTLATGLYPESHGIVGNS	1878.92	4.16923	5	2.53744	0.0138146
Autotaxin	214	231	YTLATGLYPESHGIVGNS	1878.92	4.14107	50	5.37179	0.314726
Autotaxin + EL-244	214	231	YTLATGLYPESHGIVGNS	1878.92	4.20406	0	0	0
Autotaxin + EL-244	214	231	YTLATGLYPESHGIVGNS	1878.92	4.15926	0.5	1.91019	0.0457016
Autotaxin + EL-244	214	231	YTLATGLYPESHGIVGNS	1878.92	4.16255	5	2.17164	0.159631
Autotaxin + EL-244	214	231	YTLATGLYPESHGIVGNS	1878.92	4.13855	50	4.59352	0.352109
Autotaxin	214	232	YTLATGLYPESHGIVGNSM	2009.96	4.75081	0	0	0
Autotaxin	214	232	YTLATGLYPESHGIVGNSM	2009.96	4.74019	0.5	2.53073	0.0811582
Autotaxin	214	232	YTLATGLYPESHGIVGNSM	2009.96	4.74288	5	2.7279	0.13579
Autotaxin	214	232	YTLATGLYPESHGIVGNSM	2009.96	4.71621	50	5.56537	0.274141
Autotaxin + EL-244	214	232	YTLATGLYPESHGIVGNSM	2009.96	4.75081	0	0	0
Autotaxin + EL-244	214	232	YTLATGLYPESHGIVGNSM	2009.96	4.72746	0.5	1.91239	0.0448991
Autotaxin + EL-244	214	232	YTLATGLYPESHGIVGNSM	2009.96	4.74076	5	2.0487	0.15268
Autotaxin + EL-244	214	232	YTLATGLYPESHGIVGNSM	2009.96	4.72271	50	4.63554	0.404832
Autotaxin	216	231	LATGLYPESHGIVGNS	1614.81	3.10448	0	0	0
Autotaxin	216	231	LATGLYPESHGIVGNS	1614.81	3.08068	0.5	2.32658	0.0762409
Autotaxin	216	231	LATGLYPESHGIVGNS	1614.81	3.07255	5	2.57695	0.0282561
Autotaxin	216	231	LATGLYPESHGIVGNS	1614.81	3.05909	50	5.32525	0.368055
Autotaxin + EL-244	216	231	LATGLYPESHGIVGNS	1614.81	3.10448	0	0	0
Autotaxin + EL-244	216	231	LATGLYPESHGIVGNS	1614.81	3.07895	0.5	1.90132	0.0625887
Autotaxin + EL-244	216	231	LATGLYPESHGIVGNS	1614.81	3.07037	5	2.17372	0.181376
Autotaxin + EL-244	216	231	LATGLYPESHGIVGNS	1614.81	3.04843	50	4.60036	0.391658
Autotaxin	216	237	LATGLYPESHGIVGNSMYDPVF	2367.13	5.90989	0	0	0
Autotaxin	216	237	LATGLYPESHGIVGNSMYDPVF	2367.13	5.92639	0.5	2.62584	0.0875646
Autotaxin	216	237	LATGLYPESHGIVGNSMYDPVF	2367.13	5.90812	5	3.18366	0.0229998
Autotaxin	216	237	LATGLYPESHGIVGNSMYDPVF	2367.13	5.87172	50	7.05196	0.244654
Autotaxin + EL-244	216	237	LATGLYPESHGIVGNSMYDPVF	2367.13	5.90989	0	0	0
Autotaxin + EL-244	216	237	LATGLYPESHGIVGNSMYDPVF	2367.13	5.91989	0.5	1.94447	0.0717267
Autotaxin + EL-244	216	237	LATGLYPESHGIVGNSMYDPVF	2367.13	5.90773	5	2.39839	0.206988
Autotaxin + EL-244	216	237	LATGLYPESHGIVGNSMYDPVF	2367.13	5.89526	50	5.88842	0.443599
Autotaxin	217	231	ATGLYPESHGIVGNS	1501.73	2.62603	0	0	0
Autotaxin	217	231	ATGLYPESHGIVGNS	1501.73	2.63116	0.5	2.21827	0.0877755
Autotaxin	217	231	ATGLYPESHGIVGNS	1501.73	2.6193	5	2.15387	0.016148
Autotaxin	217	231	ATGLYPESHGIVGNS	1501.73	2.59728	50	4.32465	0.289738
Autotaxin + EL-244	217	231	ATGLYPESHGIVGNS	1501.73	2.62603	0	0	0
Autotaxin + EL-244	217	231	ATGLYPESHGIVGNS	1501.73	2.62865	0.5	1.71755	0.0900625
Autotaxin + EL-244	217	231	ATGLYPESHGIVGNS	1501.73	2.62182	5	1.86407	0.113233
Autotaxin + EL-244	217	231	ATGLYPESHGIVGNS	1501.73	2.59358	50	3.75605	0.290306
Autotaxin	218	231	TGLYPESHGIVGNS	1430.69	2.64357	0	0	0
Autotaxin	218	231	TGLYPESHGIVGNS	1430.69	2.65309	0.5	2.16754	0.0594132
Autotaxin	218	231	TGLYPESHGIVGNS	1430.69	2.63929	5	2.22002	0.0939451
Autotaxin	218	231	TGLYPESHGIVGNS	1430.69	2.61827	50	4.17053	0.187219
Autotaxin + EL-244	218	231	TGLYPESHGIVGNS	1430.69	2.64357	0	0	0
Autotaxin + EL-244	218	231	TGLYPESHGIVGNS	1430.69	2.65107	0.5	1.77921	0.0735568
Autotaxin + EL-244	218	231	TGLYPESHGIVGNS	1430.69	2.63971	5	1.96281	0.103597
Autotaxin + EL-244	218	231	TGLYPESHGIVGNS	1430.69	2.61177	50	3.56759	0.231225
Autotaxin	221	231	YPESHGIVGNS	1159.54	1.66971	0	0	0
Autotaxin	221	231	YPESHGIVGNS	1159.54	1.682	0.5	2.00394	0.0676168
Autotaxin	221	231	YPESHGIVGNS	1159.54	1.68206	5	2.06654	0.00839522
Autotaxin	221	231	YPESHGIVGNS	1159.54	1.66678	50	3.41789	0.184212
Autotaxin + EL-244	221	231	YPESHGIVGNS	1159.54	1.66971	0	0	0
Autotaxin + EL-244	221	231	YPESHGIVGNS	1159.54	1.69462	0.5	1.65046	0.0405876
Autotaxin + EL-244	221	231	YPESHGIVGNS	1159.54	1.68921	5	1.75884	0.100502
Autotaxin + EL-244	221	231	YPESHGIVGNS	1159.54	1.67471	50	3.00257	0.167667
Autotaxin	221	232	YPESHGIVGNSM	1290.58	2.46629	0	0	0
Autotaxin	221	232	YPESHGIVGNSM	1290.58	2.46291	0.5	2.37739	0.0900253
Autotaxin	221	232	YPESHGIVGNSM	1290.58	2.45819	5	2.55394	0.0380123
Autotaxin	221	232	YPESHGIVGNSM	1290.58	2.44749	50	4.11034	0.12375
Autotaxin + EL-244	221	232	YPESHGIVGNSM	1290.58	2.46629	0	0	0
Autotaxin + EL-244	221	232	YPESHGIVGNSM	1290.58	2.47019	0.5	1.7369	0.0487543
Autotaxin + EL-244	221	232	YPESHGIVGNSM	1290.58	2.46227	5	1.84972	0.074968
Autotaxin + EL-244	221	232	YPESHGIVGNSM	1290.58	2.4478	50	3.40882	0.215912
Autotaxin	230	237	NSMYDPVF	972.413	5.11366	0	0	0
Autotaxin	230	237	NSMYDPVF	972.413	5.10778	0.5	1.00643	0.0951091
Autotaxin	230	237	NSMYDPVF	972.413	5.10579	5	1.13353	0.026569
Autotaxin	230	237	NSMYDPVF	972.413	5.08169	50	2.76526	0.044088
Autotaxin + EL-244	230	237	NSMYDPVF	972.413	5.11366	0	0	0
Autotaxin + EL-244	230	237	NSMYDPVF	972.413	5.10309	0.5	0.582555	0.028737
Autotaxin + EL-244	230	237	NSMYDPVF	972.413	5.09989	5	0.738858	0.0388621
Autotaxin + EL-244	230	237	NSMYDPVF	972.413	5.08674	50	2.02315	0.175875
Autotaxin	232	237	MYDPVF	771.338	4.96871	0	0	0
Autotaxin	232	237	MYDPVF	771.338	4.9775	0.5	0.386917	0.0206028
Autotaxin	232	237	MYDPVF	771.338	4.97968	5	0.433659	0.0132506
Autotaxin	232	237	MYDPVF	771.338	4.95239	50	1.23877	0.025013
Autotaxin + EL-244	232	237	MYDPVF	771.338	4.96871	0	0	0
Autotaxin + EL-244	232	237	MYDPVF	771.338	4.97226	0.5	0.289	0.013514
Autotaxin + EL-244	232	237	MYDPVF	771.338	4.96883	5	0.333829	0.0302505
Autotaxin + EL-244	232	237	MYDPVF	771.338	4.95232	50	0.877556	0.0752682
Autotaxin	238	262	DATFHLRGREKFNHRWWGGQPLWIT	3108.58	4.74225	0	0	0
Autotaxin	238	262	DATFHLRGREKFNHRWWGGQPLWIT	3108.58	4.75037	0.5	4.91212	0.123127
Autotaxin	238	262	DATFHLRGREKFNHRWWGGQPLWIT	3108.58	4.76422	5	5.37536	0.137665
Autotaxin	238	262	DATFHLRGREKFNHRWWGGQPLWIT	3108.58	4.74654	50	7.6998	0.215795
Autotaxin + EL-244	238	262	DATFHLRGREKFNHRWWGGQPLWIT	3108.58	4.74225	0	0	0
Autotaxin + EL-244	238	262	DATFHLRGREKFNHRWWGGQPLWIT	3108.58	4.74142	0.5	3.90943	0.0836129
Autotaxin + EL-244	238	262	DATFHLRGREKFNHRWWGGQPLWIT	3108.58	4.7474	5	4.19113	0.0370759
Autotaxin + EL-244	238	262	DATFHLRGREKFNHRWWGGQPLWIT	3108.58	4.73787	50	6.81239	0.326787
Autotaxin	241	262	FHLRGREKFNHRWWGGQPLWIT	2821.47	4.44425	0	0	0
Autotaxin	241	262	FHLRGREKFNHRWWGGQPLWIT	2821.47	4.45733	0.5	3.60459	0.147094
Autotaxin	241	262	FHLRGREKFNHRWWGGQPLWIT	2821.47	4.44654	5	3.99535	0.0381496
Autotaxin	241	262	FHLRGREKFNHRWWGGQPLWIT	2821.47	4.4316	50	6.29332	0.0843767
Autotaxin + EL-244	241	262	FHLRGREKFNHRWWGGQPLWIT	2821.47	4.44425	0	0	0
Autotaxin + EL-244	241	262	FHLRGREKFNHRWWGGQPLWIT	2821.47	4.44433	0.5	2.68916	0.0507867
Autotaxin + EL-244	241	262	FHLRGREKFNHRWWGGQPLWIT	2821.47	4.43155	5	2.97625	0.0615442
Autotaxin + EL-244	241	262	FHLRGREKFNHRWWGGQPLWIT	2821.47	4.44164	50	5.23505	0.159247
Autotaxin	242	259	HLRGREKFNHRWWGGQPL	2274.19	2.61091	0	0	0
Autotaxin	242	259	HLRGREKFNHRWWGGQPL	2274.19	2.64103	0.5	3.55716	0.0588281
Autotaxin	242	259	HLRGREKFNHRWWGGQPL	2274.19	2.62881	5	3.84635	0.0330903
Autotaxin	242	259	HLRGREKFNHRWWGGQPL	2274.19	2.62853	50	5.28662	0.082422
Autotaxin + EL-244	242	259	HLRGREKFNHRWWGGQPL	2274.19	2.61091	0	0	0
Autotaxin + EL-244	242	259	HLRGREKFNHRWWGGQPL	2274.19	2.6366	0.5	2.49236	0.0894797
Autotaxin + EL-244	242	259	HLRGREKFNHRWWGGQPL	2274.19	2.62946	5	2.85073	0.0751637
Autotaxin + EL-244	242	259	HLRGREKFNHRWWGGQPL	2274.19	2.60835	50	4.48461	0.161956
Autotaxin	242	260	HLRGREKFNHRWWGGQPLW	2460.27	3.81422	0	0	0
Autotaxin	242	260	HLRGREKFNHRWWGGQPLW	2460.27	3.79721	0.5	3.44476	0.0868833
Autotaxin	242	260	HLRGREKFNHRWWGGQPLW	2460.27	3.81174	5	3.80878	0.137395
Autotaxin	242	260	HLRGREKFNHRWWGGQPLW	2460.27	3.78929	50	5.49227	0.0612386
Autotaxin + EL-244	242	260	HLRGREKFNHRWWGGQPLW	2460.27	3.81422	0	0	0
Autotaxin + EL-244	242	260	HLRGREKFNHRWWGGQPLW	2460.27	3.79672	0.5	2.52791	0.0644424
Autotaxin + EL-244	242	260	HLRGREKFNHRWWGGQPLW	2460.27	3.79539	5	2.80263	0.0490103
Autotaxin + EL-244	242	260	HLRGREKFNHRWWGGQPLW	2460.27	3.7793	50	4.75679	0.0943219
Autotaxin	242	262	HLRGREKFNHRWWGGQPLWIT	2674.4	4.12449	0	0	0
Autotaxin	242	262	HLRGREKFNHRWWGGQPLWIT	2674.4	4.11466	0.5	3.48231	0.0175554
Autotaxin	242	262	HLRGREKFNHRWWGGQPLWIT	2674.4	4.13327	5	3.78943	0.0805647
Autotaxin	242	262	HLRGREKFNHRWWGGQPLWIT	2674.4	4.11499	50	6.10004	0.0278845
Autotaxin + EL-244	242	262	HLRGREKFNHRWWGGQPLWIT	2674.4	4.12449	0	0	0
Autotaxin + EL-244	242	262	HLRGREKFNHRWWGGQPLWIT	2674.4	4.11736	0.5	2.51983	0.0453209
Autotaxin + EL-244	242	262	HLRGREKFNHRWWGGQPLWIT	2674.4	4.11588	5	2.83253	0.0591439
Autotaxin + EL-244	242	262	HLRGREKFNHRWWGGQPLWIT	2674.4	4.1125	50	5.19949	0.130302
Autotaxin	242	263	HLRGREKFNHRWWGGQPLWITA	2745.44	4.29123	0	0	0
Autotaxin	242	263	HLRGREKFNHRWWGGQPLWITA	2745.44	4.28673	0.5	3.61329	0.0334129
Autotaxin	242	263	HLRGREKFNHRWWGGQPLWITA	2745.44	4.30096	5	4.05779	0.0279409
Autotaxin	242	263	HLRGREKFNHRWWGGQPLWITA	2745.44	4.26844	50	6.84223	0.0509203
Autotaxin + EL-244	242	263	HLRGREKFNHRWWGGQPLWITA	2745.44	4.29123	0	0	0
Autotaxin + EL-244	242	263	HLRGREKFNHRWWGGQPLWITA	2745.44	4.28923	0.5	2.49651	0.0763948
Autotaxin + EL-244	242	263	HLRGREKFNHRWWGGQPLWITA	2745.44	4.28155	5	2.86917	0.0722704
Autotaxin + EL-244	242	263	HLRGREKFNHRWWGGQPLWITA	2745.44	4.2735	50	5.62284	0.2269
Autotaxin	261	273	ITATKQGVKAGTF	1321.75	1.64239	0	0	0
Autotaxin	261	273	ITATKQGVKAGTF	1321.75	1.64918	0.5	4.75779	0.0495114
Autotaxin	261	273	ITATKQGVKAGTF	1321.75	1.64	5	5.7144	0.095406
Autotaxin	261	273	ITATKQGVKAGTF	1321.75	1.63281	50	7.80642	0.0623732
Autotaxin + EL-244	261	273	ITATKQGVKAGTF	1321.75	1.64239	0	0	0
Autotaxin + EL-244	261	273	ITATKQGVKAGTF	1321.75	1.66227	0.5	3.78382	0.0627979
Autotaxin + EL-244	261	273	ITATKQGVKAGTF	1321.75	1.65329	5	4.28104	0.139062
Autotaxin + EL-244	261	273	ITATKQGVKAGTF	1321.75	1.63635	50	6.71993	0.217689
Autotaxin	262	273	TATKQGVKAGTF	1208.66	1.64761	0	0	0
Autotaxin	262	273	TATKQGVKAGTF	1208.66	1.65862	0.5	4.46903	0.110258
Autotaxin	262	273	TATKQGVKAGTF	1208.66	1.64928	5	5.24655	0.141003
Autotaxin	262	273	TATKQGVKAGTF	1208.66	1.6458	50	7.18305	0.122447
Autotaxin + EL-244	262	273	TATKQGVKAGTF	1208.66	1.64761	0	0	0
Autotaxin + EL-244	262	273	TATKQGVKAGTF	1208.66	1.66886	0.5	3.57606	0.0982028
Autotaxin + EL-244	262	273	TATKQGVKAGTF	1208.66	1.6574	5	4.0135	0.161087
Autotaxin + EL-244	262	273	TATKQGVKAGTF	1208.66	1.64648	50	6.21308	0.134415
Autotaxin	262	274	TATKQGVKAGTFF	1355.73	2.90376	0	0	0
Autotaxin	262	274	TATKQGVKAGTFF	1355.73	2.91032	0.5	4.82309	0.0671773
Autotaxin	262	274	TATKQGVKAGTFF	1355.73	2.90962	5	5.51725	0.114706
Autotaxin	262	274	TATKQGVKAGTFF	1355.73	2.89606	50	7.58153	0.147198
Autotaxin + EL-244	262	274	TATKQGVKAGTFF	1355.73	2.90376	0	0	0
Autotaxin + EL-244	262	274	TATKQGVKAGTFF	1355.73	2.92313	0.5	3.6615	0.00984945
Autotaxin + EL-244	262	274	TATKQGVKAGTFF	1355.73	2.90382	5	4.12788	0.129085
Autotaxin + EL-244	262	274	TATKQGVKAGTFF	1355.73	2.88512	50	6.41607	0.140767
Autotaxin	263	273	ATKQGVKAGTF	1107.62	1.40257	0	0	0
Autotaxin	263	273	ATKQGVKAGTF	1107.62	1.38631	0.5	4.57964	0.0396378
Autotaxin	263	273	ATKQGVKAGTF	1107.62	1.38078	5	5.14402	0.0460577
Autotaxin	263	273	ATKQGVKAGTF	1107.62	1.37528	50	6.49655	0.0626218
Autotaxin + EL-244	263	273	ATKQGVKAGTF	1107.62	1.40257	0	0	0
Autotaxin + EL-244	263	273	ATKQGVKAGTF	1107.62	1.39555	0.5	3.66587	0.0466075
Autotaxin + EL-244	263	273	ATKQGVKAGTF	1107.62	1.39139	5	4.13146	0.141733
Autotaxin + EL-244	263	273	ATKQGVKAGTF	1107.62	1.38754	50	6.04242	0.0720168
Autotaxin	263	274	ATKQGVKAGTFF	1254.68	2.87367	0	0	0
Autotaxin	263	274	ATKQGVKAGTFF	1254.68	2.88267	0.5	4.62488	0.0492944
Autotaxin	263	274	ATKQGVKAGTFF	1254.68	2.87885	5	5.32407	0.1178
Autotaxin	263	274	ATKQGVKAGTFF	1254.68	2.87328	50	6.94806	0.0582833
Autotaxin + EL-244	263	274	ATKQGVKAGTFF	1254.68	2.87367	0	0	0
Autotaxin + EL-244	263	274	ATKQGVKAGTFF	1254.68	2.89191	0.5	3.56736	0.0513147
Autotaxin + EL-244	263	274	ATKQGVKAGTFF	1254.68	2.88439	5	4.03887	0.151482
Autotaxin + EL-244	263	274	ATKQGVKAGTFF	1254.68	2.85774	50	6.09969	0.0821758
Autotaxin	264	273	TKQGVKAGTF	1036.58	1.42551	0	0	0
Autotaxin	264	273	TKQGVKAGTF	1036.58	1.42374	0.5	3.86573	0.0305566
Autotaxin	264	273	TKQGVKAGTF	1036.58	1.41884	5	4.4058	0.0964764
Autotaxin	264	273	TKQGVKAGTF	1036.58	1.40924	50	5.57756	0.0960617
Autotaxin + EL-244	264	273	TKQGVKAGTF	1036.58	1.42551	0	0	0
Autotaxin + EL-244	264	273	TKQGVKAGTF	1036.58	1.43285	0.5	3.22146	0.0424748
Autotaxin + EL-244	264	273	TKQGVKAGTF	1036.58	1.42933	5	3.63083	0.0945358
Autotaxin + EL-244	264	273	TKQGVKAGTF	1036.58	1.4196	50	5.18696	0.0700645
Autotaxin	264	274	TKQGVKAGTFF	1183.65	2.86167	0	0	0
Autotaxin	264	274	TKQGVKAGTFF	1183.65	2.87768	0.5	4.09278	0.0467728
Autotaxin	264	274	TKQGVKAGTFF	1183.65	2.87591	5	4.68714	0.100308
Autotaxin	264	274	TKQGVKAGTFF	1183.65	2.86546	50	6.24492	0.0443779
Autotaxin + EL-244	264	274	TKQGVKAGTFF	1183.65	2.86167	0	0	0
Autotaxin + EL-244	264	274	TKQGVKAGTFF	1183.65	2.88229	0.5	3.14677	0.0494798
Autotaxin + EL-244	264	274	TKQGVKAGTFF	1183.65	2.87258	5	3.64707	0.11514
Autotaxin + EL-244	264	274	TKQGVKAGTFF	1183.65	2.84717	50	5.42384	0.0857148
Autotaxin	274	282	FWSVVIPHE	1113.57	5.19391	0	0	0
Autotaxin	274	282	FWSVVIPHE	1113.57	5.20372	0.5	2.6503	0.131418
Autotaxin	274	282	FWSVVIPHE	1113.57	5.20644	5	2.90046	0.0240678
Autotaxin	274	282	FWSVVIPHE	1113.57	5.17675	50	3.6261	0.0883021
Autotaxin + EL-244	274	282	FWSVVIPHE	1113.57	5.19391	0	0	0
Autotaxin + EL-244	274	282	FWSVVIPHE	1113.57	5.19588	0.5	1.68002	0.0648856
Autotaxin + EL-244	274	282	FWSVVIPHE	1113.57	5.19625	5	2.15918	0.122532
Autotaxin + EL-244	274	282	FWSVVIPHE	1113.57	5.17851	50	3.25482	0.0759687
Autotaxin	274	286	FWSVVIPHERRIL	1651.94	4.60719	0	0	0
Autotaxin	274	286	FWSVVIPHERRIL	1651.94	4.60158	0.5	2.44515	0.0419592
Autotaxin	274	286	FWSVVIPHERRIL	1651.94	4.60757	5	2.74096	0.0241925
Autotaxin	274	286	FWSVVIPHERRIL	1651.94	4.57213	50	3.97431	0.0332764
Autotaxin + EL-244	274	286	FWSVVIPHERRIL	1651.94	4.60719	0	0	0
Autotaxin + EL-244	274	286	FWSVVIPHERRIL	1651.94	4.59046	0.5	1.5363	0.0380129
Autotaxin + EL-244	274	286	FWSVVIPHERRIL	1651.94	4.58997	5	1.96742	0.0997767
Autotaxin + EL-244	274	286	FWSVVIPHERRIL	1651.94	4.57908	50	3.31768	0.115146
Autotaxin	274	287	FWSVVIPHERRILT	1752.99	4.34035	0	0	0
Autotaxin	274	287	FWSVVIPHERRILT	1752.99	4.32134	0.5	2.47874	0.0404736
Autotaxin	274	287	FWSVVIPHERRILT	1752.99	4.33569	5	2.83139	0.0637833
Autotaxin	274	287	FWSVVIPHERRILT	1752.99	4.30672	50	4.23121	0.14669
Autotaxin + EL-244	274	287	FWSVVIPHERRILT	1752.99	4.34035	0	0	0
Autotaxin + EL-244	274	287	FWSVVIPHERRILT	1752.99	4.3165	0.5	1.58836	0.0348103
Autotaxin + EL-244	274	287	FWSVVIPHERRILT	1752.99	4.32039	5	2.04535	0.0550294
Autotaxin + EL-244	274	287	FWSVVIPHERRILT	1752.99	4.30517	50	3.56764	0.129392
Autotaxin	274	289	FWSVVIPHERRILTIL	1979.16	5.90036	0	0	0
Autotaxin	274	289	FWSVVIPHERRILTIL	1979.16	5.89358	0.5	1.87005	0.0363591
Autotaxin	274	289	FWSVVIPHERRILTIL	1979.16	5.89391	5	2.16268	0.0220538
Autotaxin	274	289	FWSVVIPHERRILTIL	1979.16	5.87296	50	3.60129	0.102414
Autotaxin + EL-244	274	289	FWSVVIPHERRILTIL	1979.16	5.90036	0	0	0
Autotaxin + EL-244	274	289	FWSVVIPHERRILTIL	1979.16	5.89079	0.5	1.20101	0.0615317
Autotaxin + EL-244	274	289	FWSVVIPHERRILTIL	1979.16	5.89414	5	1.57708	0.0517012
Autotaxin + EL-244	274	289	FWSVVIPHERRILTIL	1979.16	5.89393	50	3.01032	0.17148
Autotaxin	275	282	WSVVIPHE	966.504	4.09229	0	0	0
Autotaxin	275	282	WSVVIPHE	966.504	4.07697	0.5	2.43607	0.022355
Autotaxin	275	282	WSVVIPHE	966.504	4.08775	5	2.66183	0.0146472
Autotaxin	275	282	WSVVIPHE	966.504	4.06016	50	3.18469	0.0695813
Autotaxin + EL-244	275	282	WSVVIPHE	966.504	4.09229	0	0	0
Autotaxin + EL-244	275	282	WSVVIPHE	966.504	4.07486	0.5	1.8398	0.0303611
Autotaxin + EL-244	275	282	WSVVIPHE	966.504	4.07333	5	2.27517	0.0561553
Autotaxin + EL-244	275	282	WSVVIPHE	966.504	4.05489	50	2.84727	0.0267603
Autotaxin	275	286	WSVVIPHERRIL	1504.87	3.79962	0	0	0
Autotaxin	275	286	WSVVIPHERRIL	1504.87	3.78847	0.5	2.15963	0.0271576
Autotaxin	275	286	WSVVIPHERRIL	1504.87	3.79907	5	2.41975	0.030581
Autotaxin	275	286	WSVVIPHERRIL	1504.87	3.7761	50	3.54242	0.0527515
Autotaxin + EL-244	275	286	WSVVIPHERRIL	1504.87	3.79962	0	0	0
Autotaxin + EL-244	275	286	WSVVIPHERRIL	1504.87	3.78771	0.5	1.60156	0.0428224
Autotaxin + EL-244	275	286	WSVVIPHERRIL	1504.87	3.78876	5	2.01722	0.0353169
Autotaxin + EL-244	275	286	WSVVIPHERRIL	1504.87	3.76788	50	3.06629	0.0978075
Autotaxin	275	287	WSVVIPHERRILT	1605.92	3.52747	0	0	0
Autotaxin	275	287	WSVVIPHERRILT	1605.92	3.52453	0.5	2.31608	0.0363214
Autotaxin	275	287	WSVVIPHERRILT	1605.92	3.52995	5	2.55641	0.0223477
Autotaxin	275	287	WSVVIPHERRILT	1605.92	3.51474	50	3.89487	0.0796912
Autotaxin + EL-244	275	287	WSVVIPHERRILT	1605.92	3.52747	0	0	0
Autotaxin + EL-244	275	287	WSVVIPHERRILT	1605.92	3.52812	0.5	1.69656	0.03086
Autotaxin + EL-244	275	287	WSVVIPHERRILT	1605.92	3.52588	5	2.16647	0.0511404
Autotaxin + EL-244	275	287	WSVVIPHERRILT	1605.92	3.50238	50	3.3411	0.12106
Autotaxin	275	288	WSVVIPHERRILTI	1719.01	4.57321	0	0	0
Autotaxin	275	288	WSVVIPHERRILTI	1719.01	4.56915	0.5	2.19239	0.039513
Autotaxin	275	288	WSVVIPHERRILTI	1719.01	4.57855	5	2.45006	0.0292501
Autotaxin	275	288	WSVVIPHERRILTI	1719.01	4.53566	50	3.77945	0.140647
Autotaxin + EL-244	275	288	WSVVIPHERRILTI	1719.01	4.57321	0	0	0
Autotaxin + EL-244	275	288	WSVVIPHERRILTI	1719.01	4.55917	0.5	1.5726	0.0455463
Autotaxin + EL-244	275	288	WSVVIPHERRILTI	1719.01	4.55194	5	2.05929	0.078417
Autotaxin + EL-244	275	288	WSVVIPHERRILTI	1719.01	4.53946	50	3.22593	0.116606
Autotaxin	275	289	WSVVIPHERRILTIL	1832.09	5.28392	0	0	0
Autotaxin	275	289	WSVVIPHERRILTIL	1832.09	5.29282	0.5	1.84997	0.0317821
Autotaxin	275	289	WSVVIPHERRILTIL	1832.09	5.29063	5	2.10851	0.026297
Autotaxin	275	289	WSVVIPHERRILTIL	1832.09	5.26211	50	3.48006	0.130215
Autotaxin + EL-244	275	289	WSVVIPHERRILTIL	1832.09	5.28392	0	0	0
Autotaxin + EL-244	275	289	WSVVIPHERRILTIL	1832.09	5.29712	0.5	1.30499	0.0372047
Autotaxin + EL-244	275	289	WSVVIPHERRILTIL	1832.09	5.28219	5	1.73162	0.0514938
Autotaxin + EL-244	275	289	WSVVIPHERRILTIL	1832.09	5.2737	50	2.939	0.151477
Autotaxin	275	290	WSVVIPHERRILTILQ	1960.15	5.08989	0	0	0
Autotaxin	275	290	WSVVIPHERRILTILQ	1960.15	5.07679	0.5	2.19642	0.0370704
Autotaxin	275	290	WSVVIPHERRILTILQ	1960.15	5.07679	5	2.45844	0.0116409
Autotaxin	275	290	WSVVIPHERRILTILQ	1960.15	5.04447	50	3.91831	0.0616598
Autotaxin + EL-244	275	290	WSVVIPHERRILTILQ	1960.15	5.08989	0	0	0
Autotaxin + EL-244	275	290	WSVVIPHERRILTILQ	1960.15	5.07903	0.5	1.61329	0.0221979
Autotaxin + EL-244	275	290	WSVVIPHERRILTILQ	1960.15	5.06512	5	2.0771	0.06097
Autotaxin + EL-244	275	290	WSVVIPHERRILTILQ	1960.15	5.05427	50	3.43722	0.15776
Autotaxin	275	291	WSVVIPHERRILTILQW	2146.23	6.45624	0	0	0
Autotaxin	275	291	WSVVIPHERRILTILQW	2146.23	6.44687	0.5	2.08654	0.0476613
Autotaxin	275	291	WSVVIPHERRILTILQW	2146.23	6.43632	5	2.3239	0.0420618
Autotaxin	275	291	WSVVIPHERRILTILQW	2146.23	6.42053	50	3.83827	0.0797594
Autotaxin + EL-244	275	291	WSVVIPHERRILTILQW	2146.23	6.45624	0	0	0
Autotaxin + EL-244	275	291	WSVVIPHERRILTILQW	2146.23	6.44846	0.5	1.46753	0.0464596
Autotaxin + EL-244	275	291	WSVVIPHERRILTILQW	2146.23	6.43591	5	1.99621	0.0732088
Autotaxin + EL-244	275	291	WSVVIPHERRILTILQW	2146.23	6.42964	50	3.24761	0.112267
Autotaxin	276	286	SVVIPHERRIL	1318.8	3.79912	0	0	0
Autotaxin	276	286	SVVIPHERRIL	1318.8	3.80091	0.5	1.90234	0.104709
Autotaxin	276	286	SVVIPHERRIL	1318.8	3.80375	5	2.06575	0.02476
Autotaxin	276	286	SVVIPHERRIL	1318.8	3.77515	50	3.05777	0.0473444
Autotaxin + EL-244	276	286	SVVIPHERRIL	1318.8	3.79912	0	0	0
Autotaxin + EL-244	276	286	SVVIPHERRIL	1318.8	3.78939	0.5	1.43315	0.0598887
Autotaxin + EL-244	276	286	SVVIPHERRIL	1318.8	3.79686	5	1.76168	0.076875
Autotaxin + EL-244	276	286	SVVIPHERRIL	1318.8	3.76704	50	2.49035	0.252216
Autotaxin	276	289	SVVIPHERRILTIL	1646.01	5.28308	0	0	0
Autotaxin	276	289	SVVIPHERRILTIL	1646.01	5.29484	0.5	1.4922	0.0318674
Autotaxin	276	289	SVVIPHERRILTIL	1646.01	5.28621	5	1.75224	0.0278721
Autotaxin	276	289	SVVIPHERRILTIL	1646.01	5.27079	50	3.02522	0.112362
Autotaxin + EL-244	276	289	SVVIPHERRILTIL	1646.01	5.28308	0	0	0
Autotaxin + EL-244	276	289	SVVIPHERRILTIL	1646.01	5.29816	0.5	1.05976	0.0949002
Autotaxin + EL-244	276	289	SVVIPHERRILTIL	1646.01	5.28139	5	1.34845	0.0956884
Autotaxin + EL-244	276	289	SVVIPHERRILTIL	1646.01	5.2698	50	2.44135	0.137051
Autotaxin	277	287	VVIPHERRILT	1332.81	3.5236	0	0	0
Autotaxin	277	287	VVIPHERRILT	1332.81	3.51755	0.5	1.73439	0.0560268
Autotaxin	277	287	VVIPHERRILT	1332.81	3.51981	5	1.7457	0.115343
Autotaxin	277	287	VVIPHERRILT	1332.81	3.53257	50	3.11543	0.128046
Autotaxin + EL-244	277	287	VVIPHERRILT	1332.81	3.5236	0	0	0
Autotaxin + EL-244	277	287	VVIPHERRILT	1332.81	3.52068	0.5	1.26549	0.0734528
Autotaxin + EL-244	277	287	VVIPHERRILT	1332.81	3.52579	5	1.55575	0.138576
Autotaxin + EL-244	277	287	VVIPHERRILT	1332.81	3.4947	50	2.58875	0.055491
Autotaxin	278	289	VIPHERRILTIL	1459.91	5.28459	0	0	0
Autotaxin	278	289	VIPHERRILTIL	1459.91	5.29025	0.5	1.19292	0.0354232
Autotaxin	278	289	VIPHERRILTIL	1459.91	5.29579	5	1.35075	0.0195231
Autotaxin	278	289	VIPHERRILTIL	1459.91	5.27733	50	2.65337	0.187983
Autotaxin + EL-244	278	289	VIPHERRILTIL	1459.91	5.28459	0	0	0
Autotaxin + EL-244	278	289	VIPHERRILTIL	1459.91	5.29828	0.5	0.802058	0.0298774
Autotaxin + EL-244	278	289	VIPHERRILTIL	1459.91	5.28076	5	1.10024	0.0431097
Autotaxin + EL-244	278	289	VIPHERRILTIL	1459.91	5.27336	50	2.13311	0.121169
Autotaxin	279	285	IPHERRI	920.543	3.79976	0	0	0
Autotaxin	279	285	IPHERRI	920.543	3.7951	0.5	0.828066	0.0275596
Autotaxin	279	285	IPHERRI	920.543	3.80165	5	0.95012	0.00988382
Autotaxin	279	285	IPHERRI	920.543	3.77989	50	2.02	0.0265873
Autotaxin + EL-244	279	285	IPHERRI	920.543	3.79976	0	0	0
Autotaxin + EL-244	279	285	IPHERRI	920.543	3.79937	0.5	0.648029	0.0199727
Autotaxin + EL-244	279	285	IPHERRI	920.543	3.79152	5	0.807423	0.0367893
Autotaxin + EL-244	279	285	IPHERRI	920.543	3.76882	50	1.56856	0.131476
Autotaxin	280	287	PHERRILT	1021.59	3.52627	0	0	0
Autotaxin	280	287	PHERRILT	1021.59	3.51349	0.5	0.852455	0.0177891
Autotaxin	280	287	PHERRILT	1021.59	3.52001	5	0.953795	0.00816165
Autotaxin	280	287	PHERRILT	1021.59	3.50714	50	2.19292	0.0493229
Autotaxin + EL-244	280	287	PHERRILT	1021.59	3.52627	0	0	0
Autotaxin + EL-244	280	287	PHERRILT	1021.59	3.51448	0.5	0.674196	0.0438756
Autotaxin + EL-244	280	287	PHERRILT	1021.59	3.51663	5	0.8126	0.0313344
Autotaxin + EL-244	280	287	PHERRILT	1021.59	3.49602	50	1.69942	0.147137
Autotaxin	280	289	PHERRILTIL	1247.76	5.28555	0	0	0
Autotaxin	280	289	PHERRILTIL	1247.76	5.29214	0.5	0.640225	0.0302159
Autotaxin	280	289	PHERRILTIL	1247.76	5.29289	5	0.767372	0.0778178
Autotaxin	280	289	PHERRILTIL	1247.76	5.27473	50	1.84934	0.0437622
Autotaxin + EL-244	280	289	PHERRILTIL	1247.76	5.28555	0	0	0
Autotaxin + EL-244	280	289	PHERRILTIL	1247.76	5.29201	0.5	0.516349	0.0430484
Autotaxin + EL-244	280	289	PHERRILTIL	1247.76	5.29279	5	0.596	0.0281026
Autotaxin + EL-244	280	289	PHERRILTIL	1247.76	5.27932	50	1.50029	0.214245
Autotaxin	283	289	RRILTIL	884.604	3.36448	0	0	0
Autotaxin	283	289	RRILTIL	884.604	3.36553	0.5	0.122824	0.0228015
Autotaxin	283	289	RRILTIL	884.604	3.37174	5	0.154351	0.0219646
Autotaxin	283	289	RRILTIL	884.604	3.35572	50	0.755867	0.119266
Autotaxin + EL-244	283	289	RRILTIL	884.604	3.36448	0	0	0
Autotaxin + EL-244	283	289	RRILTIL	884.604	3.36586	0.5	0.102667	0.0270263
Autotaxin + EL-244	283	289	RRILTIL	884.604	3.36386	5	0.10883	0.0233114
Autotaxin + EL-244	283	289	RRILTIL	884.604	3.3399	50	0.638382	0.0980883
Autotaxin	283	291	RRILTILQW	1198.74	5.52852	0	0	0
Autotaxin	283	291	RRILTILQW	1198.74	5.52883	0.5	0.270564	0.00850313
Autotaxin	283	291	RRILTILQW	1198.74	5.53239	5	0.314464	0.0108978
Autotaxin	283	291	RRILTILQW	1198.74	5.50031	50	0.97292	0.136238
Autotaxin + EL-244	283	291	RRILTILQW	1198.74	5.52852	0	0	0
Autotaxin + EL-244	283	291	RRILTILQW	1198.74	5.52177	0.5	0.280388	0.00954735
Autotaxin + EL-244	283	291	RRILTILQW	1198.74	5.5198	5	0.283485	0.0147602
Autotaxin + EL-244	283	291	RRILTILQW	1198.74	5.515	50	0.784038	0.125092
Autotaxin	287	302	TILQWLTLPDHERPSV	1905.02	6.47695	0	0	0
Autotaxin	287	302	TILQWLTLPDHERPSV	1905.02	6.47013	0.5	1.73448	0.0898832
Autotaxin	287	302	TILQWLTLPDHERPSV	1905.02	6.45796	5	2.00221	0.180239
Autotaxin	287	302	TILQWLTLPDHERPSV	1905.02	6.43598	50	3.36854	0.0877971
Autotaxin + EL-244	287	302	TILQWLTLPDHERPSV	1905.02	6.47695	0	0	0
Autotaxin + EL-244	287	302	TILQWLTLPDHERPSV	1905.02	6.46892	0.5	1.6012	0.0450564
Autotaxin + EL-244	287	302	TILQWLTLPDHERPSV	1905.02	6.46173	5	1.86705	0.190775
Autotaxin + EL-244	287	302	TILQWLTLPDHERPSV	1905.02	6.44614	50	2.91894	0.113961
Autotaxin	287	304	TILQWLTLPDHERPSVYA	2139.12	6.58217	0	0	0
Autotaxin	287	304	TILQWLTLPDHERPSVYA	2139.12	6.5549	0.5	1.66337	0.0568484
Autotaxin	287	304	TILQWLTLPDHERPSVYA	2139.12	6.53823	5	1.86799	0.0236096
Autotaxin	287	304	TILQWLTLPDHERPSVYA	2139.12	6.53313	50	2.72674	0.039793
Autotaxin + EL-244	287	304	TILQWLTLPDHERPSVYA	2139.12	6.58217	0	0	0
Autotaxin + EL-244	287	304	TILQWLTLPDHERPSVYA	2139.12	6.56071	0.5	1.53115	0.0270883
Autotaxin + EL-244	287	304	TILQWLTLPDHERPSVYA	2139.12	6.54649	5	1.71206	0.0404503
Autotaxin + EL-244	287	304	TILQWLTLPDHERPSVYA	2139.12	6.53706	50	2.62333	0.272681
Autotaxin	287	305	TILQWLTLPDHERPSVYAF	2286.19	7.3497	0	0	0
Autotaxin	287	305	TILQWLTLPDHERPSVYAF	2286.19	7.33589	0.5	1.63207	0.0221859
Autotaxin	287	305	TILQWLTLPDHERPSVYAF	2286.19	7.33225	5	1.81754	0.0289827
Autotaxin	287	305	TILQWLTLPDHERPSVYAF	2286.19	7.29909	50	3.68871	0.139777
Autotaxin + EL-244	287	305	TILQWLTLPDHERPSVYAF	2286.19	7.3497	0	0	0
Autotaxin + EL-244	287	305	TILQWLTLPDHERPSVYAF	2286.19	7.33276	0.5	1.50398	0.0176978
Autotaxin + EL-244	287	305	TILQWLTLPDHERPSVYAF	2286.19	7.32558	5	1.67898	0.0503942
Autotaxin + EL-244	287	305	TILQWLTLPDHERPSVYAF	2286.19	7.30252	50	3.38785	0.200395
Autotaxin	288	302	ILQWLTLPDHERPSV	1803.98	5.40352	0	0	0
Autotaxin	288	302	ILQWLTLPDHERPSV	1803.98	5.41359	0.5	1.71105	0.0300954
Autotaxin	288	302	ILQWLTLPDHERPSV	1803.98	5.40801	5	1.90971	0.0525255
Autotaxin	288	302	ILQWLTLPDHERPSV	1803.98	5.38003	50	3.1792	0.0930208
Autotaxin + EL-244	288	302	ILQWLTLPDHERPSV	1803.98	5.40352	0	0	0
Autotaxin + EL-244	288	302	ILQWLTLPDHERPSV	1803.98	5.40613	0.5	1.55978	0.0359354
Autotaxin + EL-244	288	302	ILQWLTLPDHERPSV	1803.98	5.40163	5	1.75679	0.0402404
Autotaxin + EL-244	288	302	ILQWLTLPDHERPSV	1803.98	5.39137	50	2.91569	0.105252
Autotaxin	288	305	ILQWLTLPDHERPSVYAF	2185.14	6.52421	0	0	0
Autotaxin	288	305	ILQWLTLPDHERPSVYAF	2185.14	6.52411	0.5	1.59276	0.0293369
Autotaxin	288	305	ILQWLTLPDHERPSVYAF	2185.14	6.50528	5	1.77449	0.0175639
Autotaxin	288	305	ILQWLTLPDHERPSVYAF	2185.14	6.47834	50	3.70924	0.240011
Autotaxin + EL-244	288	305	ILQWLTLPDHERPSVYAF	2185.14	6.52421	0	0	0
Autotaxin + EL-244	288	305	ILQWLTLPDHERPSVYAF	2185.14	6.52274	0.5	1.46892	0.0288567
Autotaxin + EL-244	288	305	ILQWLTLPDHERPSVYAF	2185.14	6.50758	5	1.66686	0.081028
Autotaxin + EL-244	288	305	ILQWLTLPDHERPSVYAF	2185.14	6.49862	50	3.2814	0.174787
Autotaxin	290	302	QWLTLPDHERPSV	1577.81	4.14776	0	0	0
Autotaxin	290	302	QWLTLPDHERPSV	1577.81	4.13896	0.5	1.61995	0.0208124
Autotaxin	290	302	QWLTLPDHERPSV	1577.81	4.14631	5	1.81648	0.0336301
Autotaxin	290	302	QWLTLPDHERPSV	1577.81	4.12258	50	2.97584	0.0861721
Autotaxin + EL-244	290	302	QWLTLPDHERPSV	1577.81	4.14776	0	0	0
Autotaxin + EL-244	290	302	QWLTLPDHERPSV	1577.81	4.13712	0.5	1.45605	0.0223118
Autotaxin + EL-244	290	302	QWLTLPDHERPSV	1577.81	4.13301	5	1.66273	0.0439215
Autotaxin + EL-244	290	302	QWLTLPDHERPSV	1577.81	4.11199	50	2.75145	0.103297
Autotaxin	290	303	QWLTLPDHERPSVY	1740.87	4.47843	0	0	0
Autotaxin	290	303	QWLTLPDHERPSVY	1740.87	4.47139	0.5	1.5568	0.0337727
Autotaxin	290	303	QWLTLPDHERPSVY	1740.87	4.47956	5	1.73964	0.0238605
Autotaxin	290	303	QWLTLPDHERPSVY	1740.87	4.44682	50	3.07124	0.127295
Autotaxin + EL-244	290	303	QWLTLPDHERPSVY	1740.87	4.47843	0	0	0
Autotaxin + EL-244	290	303	QWLTLPDHERPSVY	1740.87	4.45997	0.5	1.39379	0.0468282
Autotaxin + EL-244	290	303	QWLTLPDHERPSVY	1740.87	4.46196	5	1.5945	0.050348
Autotaxin + EL-244	290	303	QWLTLPDHERPSVY	1740.87	4.44456	50	2.82328	0.12443
Autotaxin	290	304	QWLTLPDHERPSVYA	1811.91	4.42135	0	0	0
Autotaxin	290	304	QWLTLPDHERPSVYA	1811.91	4.41174	0.5	1.6166	0.00683559
Autotaxin	290	304	QWLTLPDHERPSVYA	1811.91	4.42083	5	1.82467	0.012248
Autotaxin	290	304	QWLTLPDHERPSVYA	1811.91	4.37652	50	3.37432	0.150234
Autotaxin + EL-244	290	304	QWLTLPDHERPSVYA	1811.91	4.42135	0	0	0
Autotaxin + EL-244	290	304	QWLTLPDHERPSVYA	1811.91	4.40867	0.5	1.4771	0.0300106
Autotaxin + EL-244	290	304	QWLTLPDHERPSVYA	1811.91	4.39886	5	1.68068	0.0629439
Autotaxin + EL-244	290	304	QWLTLPDHERPSVYA	1811.91	4.38155	50	3.03698	0.145128
Autotaxin	290	305	QWLTLPDHERPSVYAF	1958.98	5.5914	0	0	0
Autotaxin	290	305	QWLTLPDHERPSVYAF	1958.98	5.58465	0.5	1.49226	0.0387398
Autotaxin	290	305	QWLTLPDHERPSVYAF	1958.98	5.58183	5	1.71458	0.0542112
Autotaxin	290	305	QWLTLPDHERPSVYAF	1958.98	5.55628	50	3.59357	0.176451
Autotaxin + EL-244	290	305	QWLTLPDHERPSVYAF	1958.98	5.5914	0	0	0
Autotaxin + EL-244	290	305	QWLTLPDHERPSVYAF	1958.98	5.5768	0.5	1.35852	0.0401092
Autotaxin + EL-244	290	305	QWLTLPDHERPSVYAF	1958.98	5.57921	5	1.54589	0.0467878
Autotaxin + EL-244	290	305	QWLTLPDHERPSVYAF	1958.98	5.56508	50	3.26388	0.193993
Autotaxin	291	302	WLTLPDHERPSV	1449.75	3.89388	0	0	0
Autotaxin	291	302	WLTLPDHERPSV	1449.75	3.88177	0.5	1.60656	0.0213386
Autotaxin	291	302	WLTLPDHERPSV	1449.75	3.88881	5	1.82531	0.0515875
Autotaxin	291	302	WLTLPDHERPSV	1449.75	3.86131	50	2.87607	0.0893211
Autotaxin + EL-244	291	302	WLTLPDHERPSV	1449.75	3.89388	0	0	0
Autotaxin + EL-244	291	302	WLTLPDHERPSV	1449.75	3.88013	0.5	1.4922	0.0344818
Autotaxin + EL-244	291	302	WLTLPDHERPSV	1449.75	3.87847	5	1.69032	0.0542072
Autotaxin + EL-244	291	302	WLTLPDHERPSV	1449.75	3.85637	50	2.6435	0.095241
Autotaxin	291	303	WLTLPDHERPSVY	1612.81	4.27688	0	0	0
Autotaxin	291	303	WLTLPDHERPSVY	1612.81	4.2698	0.5	1.56019	0.0281238
Autotaxin	291	303	WLTLPDHERPSVY	1612.81	4.27951	5	1.7585	0.0349386
Autotaxin	291	303	WLTLPDHERPSVY	1612.81	4.24894	50	2.9712	0.103436
Autotaxin + EL-244	291	303	WLTLPDHERPSVY	1612.81	4.27688	0	0	0
Autotaxin + EL-244	291	303	WLTLPDHERPSVY	1612.81	4.26707	0.5	1.41939	0.0235289
Autotaxin + EL-244	291	303	WLTLPDHERPSVY	1612.81	4.26473	5	1.61065	0.0538481
Autotaxin + EL-244	291	303	WLTLPDHERPSVY	1612.81	4.24529	50	2.75665	0.142082
Autotaxin	291	304	WLTLPDHERPSVYA	1683.85	4.21222	0	0	0
Autotaxin	291	304	WLTLPDHERPSVYA	1683.85	4.21545	0.5	1.65848	0.0282596
Autotaxin	291	304	WLTLPDHERPSVYA	1683.85	4.21883	5	1.87894	0.0573796
Autotaxin	291	304	WLTLPDHERPSVYA	1683.85	4.19953	50	3.23036	0.10886
Autotaxin + EL-244	291	304	WLTLPDHERPSVYA	1683.85	4.21222	0	0	0
Autotaxin + EL-244	291	304	WLTLPDHERPSVYA	1683.85	4.20901	0.5	1.50724	0.0349383
Autotaxin + EL-244	291	304	WLTLPDHERPSVYA	1683.85	4.20583	5	1.7017	0.0511126
Autotaxin + EL-244	291	304	WLTLPDHERPSVYA	1683.85	4.19133	50	2.99074	0.136481
Autotaxin	291	305	WLTLPDHERPSVYAF	1830.92	5.49785	0	0	0
Autotaxin	291	305	WLTLPDHERPSVYAF	1830.92	5.50841	0.5	1.56128	0.029941
Autotaxin	291	305	WLTLPDHERPSVYAF	1830.92	5.50961	5	1.76769	0.0277113
Autotaxin	291	305	WLTLPDHERPSVYAF	1830.92	5.47966	50	3.53908	0.150712
Autotaxin + EL-244	291	305	WLTLPDHERPSVYAF	1830.92	5.49785	0	0	0
Autotaxin + EL-244	291	305	WLTLPDHERPSVYAF	1830.92	5.50081	0.5	1.42911	0.0298931
Autotaxin + EL-244	291	305	WLTLPDHERPSVYAF	1830.92	5.49887	5	1.61762	0.0571331
Autotaxin + EL-244	291	305	WLTLPDHERPSVYAF	1830.92	5.48815	50	3.20397	0.191985
Autotaxin	292	302	LTLPDHERPSV	1263.67	2.32899	0	0	0
Autotaxin	292	302	LTLPDHERPSV	1263.67	2.33723	0.5	1.68745	0.0420941
Autotaxin	292	302	LTLPDHERPSV	1263.67	2.32767	5	1.90691	0.062747
Autotaxin	292	302	LTLPDHERPSV	1263.67	2.31597	50	2.78041	0.0381669
Autotaxin + EL-244	292	302	LTLPDHERPSV	1263.67	2.32899	0	0	0
Autotaxin + EL-244	292	302	LTLPDHERPSV	1263.67	2.33914	0.5	1.52418	0.0454219
Autotaxin + EL-244	292	302	LTLPDHERPSV	1263.67	2.32653	5	1.74163	0.0440533
Autotaxin + EL-244	292	302	LTLPDHERPSV	1263.67	2.31325	50	2.60993	0.0759495
Autotaxin	292	303	LTLPDHERPSVY	1426.73	2.67819	0	0	0
Autotaxin	292	303	LTLPDHERPSVY	1426.73	2.69049	0.5	1.68709	0.0304791
Autotaxin	292	303	LTLPDHERPSVY	1426.73	2.68342	5	1.88564	0.0406758
Autotaxin	292	303	LTLPDHERPSVY	1426.73	2.67707	50	2.9177	0.0893122
Autotaxin + EL-244	292	303	LTLPDHERPSVY	1426.73	2.67819	0	0	0
Autotaxin + EL-244	292	303	LTLPDHERPSVY	1426.73	2.68918	0.5	1.49543	0.0399195
Autotaxin + EL-244	292	303	LTLPDHERPSVY	1426.73	2.68536	5	1.72021	0.0624422
Autotaxin + EL-244	292	303	LTLPDHERPSVY	1426.73	2.66393	50	2.71631	0.0858482
Autotaxin	292	304	LTLPDHERPSVYA	1497.77	2.67569	0	0	0
Autotaxin	292	304	LTLPDHERPSVYA	1497.77	2.6807	0.5	1.70952	0.031847
Autotaxin	292	304	LTLPDHERPSVYA	1497.77	2.67858	5	1.93351	0.044448
Autotaxin	292	304	LTLPDHERPSVYA	1497.77	2.67229	50	3.15968	0.0714237
Autotaxin + EL-244	292	304	LTLPDHERPSVYA	1497.77	2.67569	0	0	0
Autotaxin + EL-244	292	304	LTLPDHERPSVYA	1497.77	2.6831	0.5	1.54598	0.0458406
Autotaxin + EL-244	292	304	LTLPDHERPSVYA	1497.77	2.67571	5	1.74665	0.0613829
Autotaxin + EL-244	292	304	LTLPDHERPSVYA	1497.77	2.65592	50	2.93109	0.105265
Autotaxin	292	305	LTLPDHERPSVYAF	1644.84	4.16004	0	0	0
Autotaxin	292	305	LTLPDHERPSVYAF	1644.84	4.17092	0.5	1.56005	0.0191225
Autotaxin	292	305	LTLPDHERPSVYAF	1644.84	4.17581	5	1.7453	0.00977649
Autotaxin	292	305	LTLPDHERPSVYAF	1644.84	4.14885	50	3.26648	0.11665
Autotaxin + EL-244	292	305	LTLPDHERPSVYAF	1644.84	4.16004	0	0	0
Autotaxin + EL-244	292	305	LTLPDHERPSVYAF	1644.84	4.16609	0.5	1.40508	0.0225745
Autotaxin + EL-244	292	305	LTLPDHERPSVYAF	1644.84	4.16695	5	1.59861	0.0473277
Autotaxin + EL-244	292	305	LTLPDHERPSVYAF	1644.84	4.14552	50	2.95786	0.14379
Autotaxin	294	303	LPDHERPSVY	1212.6	2.68505	0	0	0
Autotaxin	294	303	LPDHERPSVY	1212.6	2.6969	0.5	1.54189	0.0331203
Autotaxin	294	303	LPDHERPSVY	1212.6	2.68216	5	1.72918	0.0253562
Autotaxin	294	303	LPDHERPSVY	1212.6	2.67759	50	2.57461	0.0475092
Autotaxin + EL-244	294	303	LPDHERPSVY	1212.6	2.68505	0	0	0
Autotaxin + EL-244	294	303	LPDHERPSVY	1212.6	2.69033	0.5	1.39584	0.0404256
Autotaxin + EL-244	294	303	LPDHERPSVY	1212.6	2.68543	5	1.59933	0.0313594
Autotaxin + EL-244	294	303	LPDHERPSVY	1212.6	2.66656	50	2.44744	0.106676
Autotaxin	295	304	PDHERPSVYA	1170.55	2.67768	0	0	0
Autotaxin	295	304	PDHERPSVYA	1170.55	2.68484	0.5	1.71082	0.0968438
Autotaxin	295	304	PDHERPSVYA	1170.55	2.66839	5	1.85066	0.113525
Autotaxin	295	304	PDHERPSVYA	1170.55	2.65979	50	2.73723	0.126428
Autotaxin + EL-244	295	304	PDHERPSVYA	1170.55	2.67768	0	0	0
Autotaxin + EL-244	295	304	PDHERPSVYA	1170.55	2.68222	0.5	1.39054	0.126982
Autotaxin + EL-244	295	304	PDHERPSVYA	1170.55	2.68002	5	1.69615	0.106765
Autotaxin + EL-244	295	304	PDHERPSVYA	1170.55	2.65115	50	2.60598	0.182959
Autotaxin	306	312	YSEQPDF	885.362	3.0113	0	0	0
Autotaxin	306	312	YSEQPDF	885.362	3.01485	0.5	1.36847	0.0181257
Autotaxin	306	312	YSEQPDF	885.362	3.0146	5	1.65569	0.0201575
Autotaxin	306	312	YSEQPDF	885.362	2.99889	50	2.4646	0.0237225
Autotaxin + EL-244	306	312	YSEQPDF	885.362	3.01133	0	0	0
Autotaxin + EL-244	306	312	YSEQPDF	885.362	3.0192	0.5	1.26236	0.0340254
Autotaxin + EL-244	306	312	YSEQPDF	885.362	3.00652	5	1.54631	0.0252817
Autotaxin + EL-244	306	312	YSEQPDF	885.362	2.98513	50	2.37405	0.0338434
Autotaxin	306	330	YSEQPDFSGHKYGPFGPEMTNPLRE	2883.3	4.53268	0	0	0
Autotaxin	306	330	YSEQPDFSGHKYGPFGPEMTNPLRE	2883.3	4.52354	0.5	5.89968	0.0477566
Autotaxin	306	330	YSEQPDFSGHKYGPFGPEMTNPLRE	2883.3	4.53105	5	6.49301	0.0753506
Autotaxin	306	330	YSEQPDFSGHKYGPFGPEMTNPLRE	2883.3	4.47853	50	9.00044	0.0557929
Autotaxin + EL-244	306	330	YSEQPDFSGHKYGPFGPEMTNPLRE	2883.3	4.53268	0	0	0
Autotaxin + EL-244	306	330	YSEQPDFSGHKYGPFGPEMTNPLRE	2883.3	4.50909	0.5	5.71032	0.0962597
Autotaxin + EL-244	306	330	YSEQPDFSGHKYGPFGPEMTNPLRE	2883.3	4.49488	5	6.26614	0.033312
Autotaxin + EL-244	306	330	YSEQPDFSGHKYGPFGPEMTNPLRE	2883.3	4.49926	50	8.57745	0.152658
Autotaxin	307	330	SEQPDFSGHKYGPFGPEMTNPLRE	2720.24	4.41082	0	0	0
Autotaxin	307	330	SEQPDFSGHKYGPFGPEMTNPLRE	2720.24	4.38093	0.5	5.32277	0.15202
Autotaxin	307	330	SEQPDFSGHKYGPFGPEMTNPLRE	2720.24	4.38765	5	6.33181	0.236571
Autotaxin	307	330	SEQPDFSGHKYGPFGPEMTNPLRE	2720.24	4.35907	50	9.02838	0.198332
Autotaxin + EL-244	307	330	SEQPDFSGHKYGPFGPEMTNPLRE	2720.24	4.41082	0	0	0
Autotaxin + EL-244	307	330	SEQPDFSGHKYGPFGPEMTNPLRE	2720.24	4.36757	0.5	5.31226	0.0732988
Autotaxin + EL-244	307	330	SEQPDFSGHKYGPFGPEMTNPLRE	2720.24	4.37294	5	5.88071	0.221006
Autotaxin + EL-244	307	330	SEQPDFSGHKYGPFGPEMTNPLRE	2720.24	4.35259	50	8.58849	0.286458
Autotaxin	313	330	SGHKYGPFGPEMTNPLRE	2016.96	3.74408	0	0	0
Autotaxin	313	330	SGHKYGPFGPEMTNPLRE	2016.96	3.72509	0.5	4.00694	0.0575191
Autotaxin	313	330	SGHKYGPFGPEMTNPLRE	2016.96	3.74794	5	4.34524	0.0618143
Autotaxin	313	330	SGHKYGPFGPEMTNPLRE	2016.96	3.71928	50	5.89504	0.0993651
Autotaxin + EL-244	313	330	SGHKYGPFGPEMTNPLRE	2016.96	3.74408	0	0	0
Autotaxin + EL-244	313	330	SGHKYGPFGPEMTNPLRE	2016.96	3.73204	0.5	3.9897	0.0643443
Autotaxin + EL-244	313	330	SGHKYGPFGPEMTNPLRE	2016.96	3.73442	5	4.28524	0.0594963
Autotaxin + EL-244	313	330	SGHKYGPFGPEMTNPLRE	2016.96	3.71225	50	5.66314	0.12738
Autotaxin	331	338	IDKIVGQL	885.54	2.82306	0	0	0
Autotaxin	331	338	IDKIVGQL	885.54	2.83035	0.5	0.168145	0.020802
Autotaxin	331	338	IDKIVGQL	885.54	2.82438	5	0.154329	0.0218152
Autotaxin	331	338	IDKIVGQL	885.54	2.81723	50	0.699382	0.112739
Autotaxin + EL-244	331	338	IDKIVGQL	885.54	2.82306	0	0	0
Autotaxin + EL-244	331	338	IDKIVGQL	885.54	2.82998	0.5	0.143486	0.0221282
Autotaxin + EL-244	331	338	IDKIVGQL	885.54	2.8234	5	0.13668	0.0222231
Autotaxin + EL-244	331	338	IDKIVGQL	885.54	2.80218	50	0.603624	0.0886366
Autotaxin	331	339	IDKIVGQLM	1016.58	3.64598	0	0	0
Autotaxin	331	339	IDKIVGQLM	1016.58	3.65154	0.5	0.207456	0.0205538
Autotaxin	331	339	IDKIVGQLM	1016.58	3.66036	5	0.21955	0.0212381
Autotaxin	331	339	IDKIVGQLM	1016.58	3.63744	50	0.771155	0.0944674
Autotaxin + EL-244	331	339	IDKIVGQLM	1016.58	3.64598	0	0	0
Autotaxin + EL-244	331	339	IDKIVGQLM	1016.58	3.65146	0.5	0.213753	0.0200467
Autotaxin + EL-244	331	339	IDKIVGQLM	1016.58	3.65241	5	0.207922	0.0176981
Autotaxin + EL-244	331	339	IDKIVGQLM	1016.58	3.62831	50	0.656944	0.0882303
Autotaxin	331	341	IDKIVGQLMDG	1188.63	3.92088	0	0	0
Autotaxin	331	341	IDKIVGQLMDG	1188.63	3.91026	0.5	0.276897	0.0186286
Autotaxin	331	341	IDKIVGQLMDG	1188.63	3.91879	5	0.322505	0.00247666
Autotaxin	331	341	IDKIVGQLMDG	1188.63	3.88752	50	1.33342	0.178106
Autotaxin + EL-244	331	341	IDKIVGQLMDG	1188.63	3.92088	0	0	0
Autotaxin + EL-244	331	341	IDKIVGQLMDG	1188.63	3.91009	0.5	0.277334	0.0125414
Autotaxin + EL-244	331	341	IDKIVGQLMDG	1188.63	3.91097	5	0.28778	0.013106
Autotaxin + EL-244	331	341	IDKIVGQLMDG	1188.63	3.87948	50	1.15499	0.148441
Autotaxin	331	342	IDKIVGQLMDGL	1301.71	5.7361	0	0	0
Autotaxin	331	342	IDKIVGQLMDGL	1301.71	5.74485	0.5	0.330514	0.0307429
Autotaxin	331	342	IDKIVGQLMDGL	1301.71	5.73203	5	0.338883	0.0326031
Autotaxin	331	342	IDKIVGQLMDGL	1301.71	5.69867	50	1.45718	0.271971
Autotaxin + EL-244	331	342	IDKIVGQLMDGL	1301.71	5.7361	0	0	0
Autotaxin + EL-244	331	342	IDKIVGQLMDGL	1301.71	5.73599	0.5	0.345239	0.0136044
Autotaxin + EL-244	331	342	IDKIVGQLMDGL	1301.71	5.73344	5	0.339122	0.010396
Autotaxin + EL-244	331	342	IDKIVGQLMDGL	1301.71	5.71549	50	1.11536	0.159864
Autotaxin	331	344	IDKIVGQLMDGLKQ	1557.87	4.66153	0	0	0
Autotaxin	331	344	IDKIVGQLMDGLKQ	1557.87	4.66716	0.5	0.320011	0.0900402
Autotaxin	331	344	IDKIVGQLMDGLKQ	1557.87	4.66518	5	0.392639	0.0476336
Autotaxin	331	344	IDKIVGQLMDGLKQ	1557.87	4.61571	50	2.11039	0.332376
Autotaxin + EL-244	331	344	IDKIVGQLMDGLKQ	1557.87	4.66153	0	0	0
Autotaxin + EL-244	331	344	IDKIVGQLMDGLKQ	1557.87	4.65279	0.5	0.32281	0.101808
Autotaxin + EL-244	331	344	IDKIVGQLMDGLKQ	1557.87	4.64932	5	0.419707	0.0382165
Autotaxin + EL-244	331	344	IDKIVGQLMDGLKQ	1557.87	4.62839	50	1.77069	0.255609
Autotaxin	331	346	IDKIVGQLMDGLKQLK	1799.05	6.90134	0	0	0
Autotaxin	331	346	IDKIVGQLMDGLKQLK	1799.05	6.87536	0.5	0.390897	0.0431727
Autotaxin	331	346	IDKIVGQLMDGLKQLK	1799.05	6.88028	5	0.437444	0.0123941
Autotaxin	331	346	IDKIVGQLMDGLKQLK	1799.05	6.85498	50	2.78067	0.391557
Autotaxin + EL-244	331	346	IDKIVGQLMDGLKQLK	1799.05	6.90134	0	0	0
Autotaxin + EL-244	331	346	IDKIVGQLMDGLKQLK	1799.05	6.88045	0.5	0.40052	0.0296358
Autotaxin + EL-244	331	346	IDKIVGQLMDGLKQLK	1799.05	6.88468	5	0.448424	0.0330184
Autotaxin + EL-244	331	346	IDKIVGQLMDGLKQLK	1799.05	6.84415	50	2.28903	0.406517
Autotaxin	331	347	IDKIVGQLMDGLKQLKL	1912.13	6.89424	0	0	0
Autotaxin	331	347	IDKIVGQLMDGLKQLKL	1912.13	6.87532	0.5	0.401735	0.0187519
Autotaxin	331	347	IDKIVGQLMDGLKQLKL	1912.13	6.86966	5	0.476179	0.021006
Autotaxin	331	347	IDKIVGQLMDGLKQLKL	1912.13	6.83227	50	3.66325	0.367656
Autotaxin + EL-244	331	347	IDKIVGQLMDGLKQLKL	1912.13	6.89424	0	0	0
Autotaxin + EL-244	331	347	IDKIVGQLMDGLKQLKL	1912.13	6.871	0.5	0.41394	0.0173924
Autotaxin + EL-244	331	347	IDKIVGQLMDGLKQLKL	1912.13	6.86523	5	0.459869	0.030632
Autotaxin + EL-244	331	347	IDKIVGQLMDGLKQLKL	1912.13	6.82774	50	2.89918	0.459758
Autotaxin	331	352	IDKIVGQLMDGLKQLKLHRCVN	2521.41	5.51021	0	0	0
Autotaxin	331	352	IDKIVGQLMDGLKQLKLHRCVN	2521.41	5.49721	0.5	0.672025	0.0221808
Autotaxin	331	352	IDKIVGQLMDGLKQLKLHRCVN	2521.41	5.50553	5	0.902763	0.00765824
Autotaxin	331	352	IDKIVGQLMDGLKQLKLHRCVN	2521.41	5.44171	50	8.05438	0.367578
Autotaxin + EL-244	331	352	IDKIVGQLMDGLKQLKLHRCVN	2521.41	5.51021	0	0	0
Autotaxin + EL-244	331	352	IDKIVGQLMDGLKQLKLHRCVN	2521.41	5.50165	0.5	0.689781	0.0357193
Autotaxin + EL-244	331	352	IDKIVGQLMDGLKQLKLHRCVN	2521.41	5.48633	5	0.828828	0.0643465
Autotaxin + EL-244	331	352	IDKIVGQLMDGLKQLKLHRCVN	2521.41	5.45315	50	7.59491	0.493359
Autotaxin	331	355	IDKIVGQLMDGLKQLKLHRCVNVIF	2880.63	6.65326	0	0	0
Autotaxin	331	355	IDKIVGQLMDGLKQLKLHRCVNVIF	2880.63	6.66353	0.5	0.52808	0.0465942
Autotaxin	331	355	IDKIVGQLMDGLKQLKLHRCVNVIF	2880.63	6.64423	5	0.510631	0.148546
Autotaxin	331	355	IDKIVGQLMDGLKQLKLHRCVNVIF	2880.63	6.63723	50	2.72261	0.316431
Autotaxin + EL-244	331	355	IDKIVGQLMDGLKQLKLHRCVNVIF	2880.63	6.65326	0	0	0
Autotaxin + EL-244	331	355	IDKIVGQLMDGLKQLKLHRCVNVIF	2880.63	6.63065	0.5	0.425064	0.0942437
Autotaxin + EL-244	331	355	IDKIVGQLMDGLKQLKLHRCVNVIF	2880.63	6.66367	5	0.532422	0.139924
Autotaxin + EL-244	331	355	IDKIVGQLMDGLKQLKLHRCVNVIF	2880.63	6.62522	50	2.5181	0.462899
Autotaxin	332	338	DKIVGQL	772.456	2.81443	0	0	0
Autotaxin	332	338	DKIVGQL	772.456	2.82289	0.5	0.10807	0.0183586
Autotaxin	332	338	DKIVGQL	772.456	2.81518	5	0.128723	0.0172965
Autotaxin	332	338	DKIVGQL	772.456	2.80942	50	0.502627	0.0811292
Autotaxin + EL-244	332	338	DKIVGQL	772.456	2.81443	0	0	0
Autotaxin + EL-244	332	338	DKIVGQL	772.456	2.81792	0.5	0.118674	0.0193265
Autotaxin + EL-244	332	338	DKIVGQL	772.456	2.81397	5	0.117809	0.0195277
Autotaxin + EL-244	332	338	DKIVGQL	772.456	2.79499	50	0.43629	0.0729963
Autotaxin	332	347	DKIVGQLMDGLKQLKL	1799.05	6.89805	0	0	0
Autotaxin	332	347	DKIVGQLMDGLKQLKL	1799.05	6.88035	0.5	0.393406	0.0225093
Autotaxin	332	347	DKIVGQLMDGLKQLKL	1799.05	6.86987	5	0.443988	0.0228618
Autotaxin	332	347	DKIVGQLMDGLKQLKL	1799.05	6.83331	50	2.95445	0.416703
Autotaxin + EL-244	332	347	DKIVGQLMDGLKQLKL	1799.05	6.89805	0	0	0
Autotaxin + EL-244	332	347	DKIVGQLMDGLKQLKL	1799.05	6.87452	0.5	0.418427	0.0117455
Autotaxin + EL-244	332	347	DKIVGQLMDGLKQLKL	1799.05	6.87262	5	0.466673	0.0441656
Autotaxin + EL-244	332	347	DKIVGQLMDGLKQLKL	1799.05	6.83827	50	2.46528	0.411205
Autotaxin	333	338	KIVGQL	657.429	1.90504	0	0	0
Autotaxin	333	338	KIVGQL	657.429	1.91525	0.5	0.127283	0.0132659
Autotaxin	333	338	KIVGQL	657.429	1.90969	5	0.107026	0.0228497
Autotaxin	333	338	KIVGQL	657.429	1.89878	50	0.43617	0.065352
Autotaxin + EL-244	333	338	KIVGQL	657.429	1.90504	0	0	0
Autotaxin + EL-244	333	338	KIVGQL	657.429	1.92436	0.5	0.116986	0.0118156
Autotaxin + EL-244	333	338	KIVGQL	657.429	1.91634	5	0.129431	0.0113006
Autotaxin + EL-244	333	338	KIVGQL	657.429	1.90462	50	0.356276	0.0572966
Autotaxin	333	339	KIVGQLM	788.47	2.52018	0	0	0
Autotaxin	333	339	KIVGQLM	788.47	2.52125	0.5	0.131335	0.0538266
Autotaxin	333	339	KIVGQLM	788.47	2.51544	5	0.126231	0.0454112
Autotaxin	333	339	KIVGQLM	788.47	2.50475	50	0.44346	0.0476908
Autotaxin + EL-244	333	339	KIVGQLM	788.47	2.52018	0	0	0
Autotaxin + EL-244	333	339	KIVGQLM	788.47	2.52656	0.5	0.1668	0.0516692
Autotaxin + EL-244	333	339	KIVGQLM	788.47	2.51983	5	0.13489	0.0427939
Autotaxin + EL-244	333	339	KIVGQLM	788.47	2.50206	50	0.388827	0.0363727
Autotaxin	333	341	KIVGQLMDG	960.518	2.4368	0	0	0
Autotaxin	333	341	KIVGQLMDG	960.518	2.45759	0.5	0.254892	0.0204773
Autotaxin	333	341	KIVGQLMDG	960.518	2.44461	5	0.274821	0.019829
Autotaxin	333	341	KIVGQLMDG	960.518	2.44329	50	0.956985	0.133556
Autotaxin + EL-244	333	341	KIVGQLMDG	960.518	2.4368	0	0	0
Autotaxin + EL-244	333	341	KIVGQLMDG	960.518	2.45642	0.5	0.286745	0.027584
Autotaxin + EL-244	333	341	KIVGQLMDG	960.518	2.45068	5	0.280093	0.0261405
Autotaxin + EL-244	333	341	KIVGQLMDG	960.518	2.43608	50	0.794603	0.103217
Autotaxin	333	347	KIVGQLMDGLKQLKL	1684.02	5.44161	0	0	0
Autotaxin	333	347	KIVGQLMDGLKQLKL	1684.02	5.44732	0.5	0.416604	0.0260438
Autotaxin	333	347	KIVGQLMDGLKQLKL	1684.02	5.44051	5	0.507435	0.0187939
Autotaxin	333	347	KIVGQLMDGLKQLKL	1684.02	5.40816	50	2.86133	0.409521
Autotaxin + EL-244	333	347	KIVGQLMDGLKQLKL	1684.02	5.44161	0	0	0
Autotaxin + EL-244	333	347	KIVGQLMDGLKQLKL	1684.02	5.43838	0.5	0.444198	0.0117899
Autotaxin + EL-244	333	347	KIVGQLMDGLKQLKL	1684.02	5.4355	5	0.479347	0.01539
Autotaxin + EL-244	333	347	KIVGQLMDGLKQLKL	1684.02	5.41843	50	2.3069	0.329841
Autotaxin	339	344	MDGLKQ	691.344	1.39096	0	0	0
Autotaxin	339	344	MDGLKQ	691.344	1.3867	0.5	0.180289	0.034543
Autotaxin	339	344	MDGLKQ	691.344	1.38058	5	0.1725	0.0330253
Autotaxin	339	344	MDGLKQ	691.344	1.37984	50	0.99175	0.101971
Autotaxin + EL-244	339	344	MDGLKQ	691.344	1.39096	0	0	0
Autotaxin + EL-244	339	344	MDGLKQ	691.344	1.39907	0.5	0.143554	0.0345403
Autotaxin + EL-244	339	344	MDGLKQ	691.344	1.39028	5	0.18202	0.0340997
Autotaxin + EL-244	339	344	MDGLKQ	691.344	1.38089	50	0.828031	0.13502
Autotaxin	339	347	MDGLKQLKL	1045.61	3.64035	0	0	0
Autotaxin	339	347	MDGLKQLKL	1045.61	3.64485	0.5	0.264572	0.0146262
Autotaxin	339	347	MDGLKQLKL	1045.61	3.64726	5	0.334586	0.012806
Autotaxin	339	347	MDGLKQLKL	1045.61	3.62563	50	1.87785	0.222909
Autotaxin + EL-244	339	347	MDGLKQLKL	1045.61	3.64035	0	0	0
Autotaxin + EL-244	339	347	MDGLKQLKL	1045.61	3.64194	0.5	0.245607	0.00856848
Autotaxin + EL-244	339	347	MDGLKQLKL	1045.61	3.64204	5	0.317851	0.018651
Autotaxin + EL-244	339	347	MDGLKQLKL	1045.61	3.61845	50	1.5669	0.215698
Autotaxin	339	352	MDGLKQLKLHRCVN	1654.89	2.18825	0	0	0
Autotaxin	339	352	MDGLKQLKLHRCVN	1654.89	2.19326	0.5	0.700781	0.0341114
Autotaxin	339	352	MDGLKQLKLHRCVN	1654.89	2.17928	5	0.812523	0.02759
Autotaxin	339	352	MDGLKQLKLHRCVN	1654.89	2.16985	50	5.28721	0.318469
Autotaxin + EL-244	339	352	MDGLKQLKLHRCVN	1654.89	2.18825	0	0	0
Autotaxin + EL-244	339	352	MDGLKQLKLHRCVN	1654.89	2.19473	0.5	0.648658	0.0474405
Autotaxin + EL-244	339	352	MDGLKQLKLHRCVN	1654.89	2.18279	5	0.782899	0.0557176
Autotaxin + EL-244	339	352	MDGLKQLKLHRCVN	1654.89	2.17737	50	4.79007	0.390334
Autotaxin	339	355	MDGLKQLKLHRCVNVIF	2014.11	4.33031	0	0	0
Autotaxin	339	355	MDGLKQLKLHRCVNVIF	2014.11	4.31589	0.5	0.399499	0.00949667
Autotaxin	339	355	MDGLKQLKLHRCVNVIF	2014.11	4.3232	5	0.497285	0.0405892
Autotaxin	339	355	MDGLKQLKLHRCVNVIF	2014.11	4.2906	50	1.5015	0.187368
Autotaxin + EL-244	339	355	MDGLKQLKLHRCVNVIF	2014.11	4.33031	0	0	0
Autotaxin + EL-244	339	355	MDGLKQLKLHRCVNVIF	2014.11	4.30826	0.5	0.415128	0.0251787
Autotaxin + EL-244	339	355	MDGLKQLKLHRCVNVIF	2014.11	4.30203	5	0.47201	0.0231534
Autotaxin + EL-244	339	355	MDGLKQLKLHRCVNVIF	2014.11	4.29328	50	1.15142	0.139999
Autotaxin	340	347	DGLKQLKL	914.567	3.64993	0	0	0
Autotaxin	340	347	DGLKQLKL	914.567	3.64867	0.5	0.250995	0.0097471
Autotaxin	340	347	DGLKQLKL	914.567	3.65684	5	0.326297	0.0061622
Autotaxin	340	347	DGLKQLKL	914.567	3.62947	50	1.65012	0.218927
Autotaxin + EL-244	340	347	DGLKQLKL	914.567	3.64993	0	0	0
Autotaxin + EL-244	340	347	DGLKQLKL	914.567	3.6493	0.5	0.269698	0.0121338
Autotaxin + EL-244	340	347	DGLKQLKL	914.567	3.65079	5	0.304017	0.0189902
Autotaxin + EL-244	340	347	DGLKQLKL	914.567	3.62356	50	1.45981	0.233094
Autotaxin	342	347	LKQLKL	742.519	2.21836	0	0	0
Autotaxin	342	347	LKQLKL	742.519	2.21572	0.5	0.16496	0.0156368
Autotaxin	342	347	LKQLKL	742.519	2.20306	5	0.194395	0.0205682
Autotaxin	342	347	LKQLKL	742.519	2.19605	50	1.10321	0.170985
Autotaxin + EL-244	342	347	LKQLKL	742.519	2.21836	0	0	0
Autotaxin + EL-244	342	347	LKQLKL	742.519	2.21997	0.5	0.150255	0.0160575
Autotaxin + EL-244	342	347	LKQLKL	742.519	2.21073	5	0.186249	0.0298869
Autotaxin + EL-244	342	347	LKQLKL	742.519	2.20303	50	0.919149	0.126477
Autotaxin	348	355	HRCVNVIF	987.519	3.13044	0	0	0
Autotaxin	348	355	HRCVNVIF	987.519	3.15496	0.5	0.173915	0.018169
Autotaxin	348	355	HRCVNVIF	987.519	3.15522	5	0.200125	0.00867834
Autotaxin	348	355	HRCVNVIF	987.519	3.14087	50	0.76377	0.10818
Autotaxin + EL-244	348	355	HRCVNVIF	987.519	3.13044	0	0	0
Autotaxin + EL-244	348	355	HRCVNVIF	987.519	3.1518	0.5	0.181484	0.0185028
Autotaxin + EL-244	348	355	HRCVNVIF	987.519	3.14991	5	0.179161	0.0079506
Autotaxin + EL-244	348	355	HRCVNVIF	987.519	3.1284	50	0.671546	0.0798138
Autotaxin	353	362	VIFVGDHGME	1103.52	3.20603	0	0	0
Autotaxin	353	362	VIFVGDHGME	1103.52	3.21394	0.5	0.911972	0.0679015
Autotaxin	353	362	VIFVGDHGME	1103.52	3.21109	5	1.02157	0.0135141
Autotaxin	353	362	VIFVGDHGME	1103.52	3.1954	50	3.07802	0.106433
Autotaxin + EL-244	353	362	VIFVGDHGME	1103.52	3.20603	0	0	0
Autotaxin + EL-244	353	362	VIFVGDHGME	1103.52	3.21238	0.5	0.840059	0.0178519
Autotaxin + EL-244	353	362	VIFVGDHGME	1103.52	3.21163	5	0.943231	0.0676426
Autotaxin + EL-244	353	362	VIFVGDHGME	1103.52	3.18172	50	2.95085	0.122959
Autotaxin	354	363	IFVGDHGMED	1119.48	2.61699	0	0	0
Autotaxin	354	363	IFVGDHGMED	1119.48	2.62641	0.5	1.37655	0.0411642
Autotaxin	354	363	IFVGDHGMED	1119.48	2.61798	5	1.31846	0.0161156
Autotaxin	354	363	IFVGDHGMED	1119.48	2.611	50	2.12234	0.101141
Autotaxin + EL-244	354	363	IFVGDHGMED	1119.48	2.61699	0	0	0
Autotaxin + EL-244	354	363	IFVGDHGMED	1119.48	2.62444	0.5	1.27796	0.0351993
Autotaxin + EL-244	354	363	IFVGDHGMED	1119.48	2.61853	5	1.31874	0.114196
Autotaxin + EL-244	354	363	IFVGDHGMED	1119.48	2.59954	50	1.94239	0.107745
Autotaxin	356	362	VGDHGME	744.298	1.21717	0	0	0
Autotaxin	356	362	VGDHGME	744.298	1.20929	0.5	0.848671	0.0310696
Autotaxin	356	362	VGDHGME	744.298	1.20463	5	0.855856	0.0135264
Autotaxin	356	362	VGDHGME	744.298	1.2063	50	1.27856	0.0469207
Autotaxin + EL-244	356	362	VGDHGME	744.298	1.21717	0	0	0
Autotaxin + EL-244	356	362	VGDHGME	744.298	1.22389	0.5	0.793406	0.0285773
Autotaxin + EL-244	356	362	VGDHGME	744.298	1.21483	5	0.826982	0.0444339
Autotaxin + EL-244	356	362	VGDHGME	744.298	1.21294	50	1.17061	0.0603401
Autotaxin	356	363	VGDHGMED	859.325	1.30012	0	0	0
Autotaxin	356	363	VGDHGMED	859.325	1.2826	0.5	1.2023	0.0538714
Autotaxin	356	363	VGDHGMED	859.325	1.2808	5	1.16738	0.0187873
Autotaxin	356	363	VGDHGMED	859.325	1.28447	50	1.68684	0.0696167
Autotaxin + EL-244	356	363	VGDHGMED	859.325	1.30012	0	0	0
Autotaxin + EL-244	356	363	VGDHGMED	859.325	1.30543	0.5	1.10718	0.0552815
Autotaxin + EL-244	356	363	VGDHGMED	859.325	1.29704	5	1.14777	0.11574
Autotaxin + EL-244	356	363	VGDHGMED	859.325	1.28536	50	1.57761	0.0717847
Autotaxin	356	366	VGDHGMEDVTC	1162.45	2.19565	0	0	0
Autotaxin	356	366	VGDHGMEDVTC	1162.45	2.19985	0.5	1.7926	0.0569496
Autotaxin	356	366	VGDHGMEDVTC	1162.45	2.18609	5	1.90662	0.098564
Autotaxin	356	366	VGDHGMEDVTC	1162.45	2.17946	50	3.16757	0.102842
Autotaxin + EL-244	356	366	VGDHGMEDVTC	1162.45	2.19565	0	0	0
Autotaxin + EL-244	356	366	VGDHGMEDVTC	1162.45	2.20375	0.5	1.72706	0.0403648
Autotaxin + EL-244	356	366	VGDHGMEDVTC	1162.45	2.19431	5	1.90056	0.0523931
Autotaxin + EL-244	356	366	VGDHGMEDVTC	1162.45	2.18533	50	2.94413	0.0804715
Autotaxin	356	367	VGDHGMEDVTCD	1277.48	2.09997	0	0	0
Autotaxin	356	367	VGDHGMEDVTCD	1277.48	2.11944	0.5	2.18119	0.0825941
Autotaxin	356	367	VGDHGMEDVTCD	1277.48	2.10804	5	2.27385	0.0276438
Autotaxin	356	367	VGDHGMEDVTCD	1277.48	2.09965	50	3.57757	0.101413
Autotaxin + EL-244	356	367	VGDHGMEDVTCD	1277.48	2.09997	0	0	0
Autotaxin + EL-244	356	367	VGDHGMEDVTCD	1277.48	2.11802	0.5	2.11243	0.0337161
Autotaxin + EL-244	356	367	VGDHGMEDVTCD	1277.48	2.10662	5	2.31593	0.107793
Autotaxin + EL-244	356	367	VGDHGMEDVTCD	1277.48	2.09247	50	3.35326	0.0755346
Autotaxin	357	362	GDHGME	645.23	1.19733	0	0	0
Autotaxin	357	362	GDHGME	645.23	1.18887	0.5	0.706644	0.0458588
Autotaxin	357	362	GDHGME	645.23	1.18204	5	0.709109	0.0173368
Autotaxin	357	362	GDHGME	645.23	1.1838	50	1.0882	0.0442396
Autotaxin + EL-244	357	362	GDHGME	645.23	1.19733	0	0	0
Autotaxin + EL-244	357	362	GDHGME	645.23	1.19932	0.5	0.608583	0.0179686
Autotaxin + EL-244	357	362	GDHGME	645.23	1.19517	5	0.671794	0.0427045
Autotaxin + EL-244	357	362	GDHGME	645.23	1.19	50	0.965241	0.0537206
Autotaxin	363	371	DVTCDRTEF	1085.46	2.66607	0	0	0
Autotaxin	363	371	DVTCDRTEF	1085.46	2.68416	0.5	2.04416	0.0517932
Autotaxin	363	371	DVTCDRTEF	1085.46	2.67435	5	2.33485	0.0799847
Autotaxin	363	371	DVTCDRTEF	1085.46	2.66718	50	4.08106	0.0153194
Autotaxin + EL-244	363	371	DVTCDRTEF	1085.46	2.66607	0	0	0
Autotaxin + EL-244	363	371	DVTCDRTEF	1085.46	2.6798	0.5	1.95552	0.0200363
Autotaxin + EL-244	363	371	DVTCDRTEF	1085.46	2.67967	5	2.21158	0.0323191
Autotaxin + EL-244	363	371	DVTCDRTEF	1085.46	2.65387	50	3.97157	0.0649786
Autotaxin	364	371	VTCDRTEF	970.43	2.25789	0	0	0
Autotaxin	364	371	VTCDRTEF	970.43	2.25835	0.5	1.63696	0.0467817
Autotaxin	364	371	VTCDRTEF	970.43	2.24342	5	1.92571	0.0633825
Autotaxin	364	371	VTCDRTEF	970.43	2.22983	50	3.34889	0.0788652
Autotaxin + EL-244	364	371	VTCDRTEF	970.43	2.25789	0	0	0
Autotaxin + EL-244	364	371	VTCDRTEF	970.43	2.26215	0.5	1.59197	0.0219476
Autotaxin + EL-244	364	371	VTCDRTEF	970.43	2.25212	5	1.82147	0.0254146
Autotaxin + EL-244	364	371	VTCDRTEF	970.43	2.2374	50	3.21975	0.0761501
Autotaxin	372	378	LSNYLTN	824.415	2.51697	0	0	0
Autotaxin	372	378	LSNYLTN	824.415	2.51443	0.5	2.07564	0.0554543
Autotaxin	372	378	LSNYLTN	824.415	2.50573	5	2.248	0.0641159
Autotaxin	372	378	LSNYLTN	824.415	2.50358	50	2.99988	0.0314257
Autotaxin + EL-244	372	378	LSNYLTN	824.415	2.51697	0	0	0
Autotaxin + EL-244	372	378	LSNYLTN	824.415	2.52233	0.5	2.02765	0.0311207
Autotaxin + EL-244	372	378	LSNYLTN	824.415	2.51692	5	2.1926	0.0283118
Autotaxin + EL-244	372	378	LSNYLTN	824.415	2.49784	50	2.87266	0.0808264
Autotaxin	372	380	LSNYLTNVD	1038.51	3.44991	0	0	0
Autotaxin	372	380	LSNYLTNVD	1038.51	3.43522	0.5	3.52456	0.0278899
Autotaxin	372	380	LSNYLTNVD	1038.51	3.43324	5	3.64755	0.0135038
Autotaxin	372	380	LSNYLTNVD	1038.51	3.42154	50	4.31707	0.0794717
Autotaxin + EL-244	372	380	LSNYLTNVD	1038.51	3.44991	0	0	0
Autotaxin + EL-244	372	380	LSNYLTNVD	1038.51	3.42963	0.5	3.49704	0.0468843
Autotaxin + EL-244	372	380	LSNYLTNVD	1038.51	3.4252	5	3.58114	0.0296042
Autotaxin + EL-244	372	380	LSNYLTNVD	1038.51	3.4054	50	4.2355	0.118948
Autotaxin	372	381	LSNYLTNVDD	1153.54	3.43815	0	0	0
Autotaxin	372	381	LSNYLTNVDD	1153.54	3.42134	0.5	3.76203	0.0181323
Autotaxin	372	381	LSNYLTNVDD	1153.54	3.4222	5	3.91418	0.0488022
Autotaxin	372	381	LSNYLTNVDD	1153.54	3.40772	50	4.63105	0.0336227
Autotaxin + EL-244	372	381	LSNYLTNVDD	1153.54	3.43815	0	0	0
Autotaxin + EL-244	372	381	LSNYLTNVDD	1153.54	3.41936	0.5	3.73113	0.0271604
Autotaxin + EL-244	372	381	LSNYLTNVDD	1153.54	3.41355	5	3.88916	0.0144684
Autotaxin + EL-244	372	381	LSNYLTNVDD	1153.54	3.39141	50	4.44888	0.05443
Autotaxin	372	384	LSNYLTNVDDITL	1480.75	5.33352	0	0	0
Autotaxin	372	384	LSNYLTNVDDITL	1480.75	5.33679	0.5	0.255132	0.0419039
Autotaxin	372	384	LSNYLTNVDDITL	1480.75	5.33512	5	0.245232	0.0317445
Autotaxin	372	384	LSNYLTNVDDITL	1480.75	5.2961	50	0.217849	0.03899
Autotaxin + EL-244	372	384	LSNYLTNVDDITL	1480.75	5.33352	0	0	0
Autotaxin + EL-244	372	384	LSNYLTNVDDITL	1480.75	5.33067	0.5	0.270678	0.0348977
Autotaxin + EL-244	372	384	LSNYLTNVDDITL	1480.75	5.32614	5	0.267173	0.0313101
Autotaxin + EL-244	372	384	LSNYLTNVDDITL	1480.75	5.32006	50	0.218333	0.0409618
Autotaxin	375	380	YLTNVD	724.351	2.0802	0	0	0
Autotaxin	375	380	YLTNVD	724.351	2.07458	0.5	3.12739	0.0251661
Autotaxin	375	380	YLTNVD	724.351	2.05843	5	3.18215	0.0201534
Autotaxin	375	380	YLTNVD	724.351	2.05785	50	3.09329	0.0213921
Autotaxin + EL-244	375	380	YLTNVD	724.351	2.0802	0	0	0
Autotaxin + EL-244	375	380	YLTNVD	724.351	2.07982	0.5	3.12386	0.0313301
Autotaxin + EL-244	375	380	YLTNVD	724.351	2.07372	5	3.16733	0.0491039
Autotaxin + EL-244	375	380	YLTNVD	724.351	2.06347	50	3.0453	0.0330752
Autotaxin	375	381	YLTNVDD	839.378	2.09516	0	0	0
Autotaxin	375	381	YLTNVDD	839.378	2.09165	0.5	3.26506	0.0156629
Autotaxin	375	381	YLTNVDD	839.378	2.0819	5	3.34429	0.022817
Autotaxin	375	381	YLTNVDD	839.378	2.07261	50	3.31446	0.013889
Autotaxin + EL-244	375	381	YLTNVDD	839.378	2.09516	0	0	0
Autotaxin + EL-244	375	381	YLTNVDD	839.378	2.09856	0.5	3.28164	0.0151765
Autotaxin + EL-244	375	381	YLTNVDD	839.378	2.08702	5	3.35018	0.0216335
Autotaxin + EL-244	375	381	YLTNVDD	839.378	2.07738	50	3.28661	0.00593543
Autotaxin	376	381	LTNVDD	676.315	1.3704	0	0	0
Autotaxin	376	381	LTNVDD	676.315	1.36761	0.5	2.63027	0.0167922
Autotaxin	376	381	LTNVDD	676.315	1.36299	5	2.69338	0.0326958
Autotaxin	376	381	LTNVDD	676.315	1.36502	50	2.61416	0.0161722
Autotaxin + EL-244	376	381	LTNVDD	676.315	1.3704	0	0	0
Autotaxin + EL-244	376	381	LTNVDD	676.315	1.38559	0.5	2.61122	0.0143599
Autotaxin + EL-244	376	381	LTNVDD	676.315	1.37318	5	2.67133	0.0324636
Autotaxin + EL-244	376	381	LTNVDD	676.315	1.36422	50	2.60552	0.0133847
Autotaxin	378	384	NVDDITL	789.399	1.94906	0	0	0
Autotaxin	378	384	NVDDITL	789.399	1.95918	0.5	0.177968	0.0296445
Autotaxin	378	384	NVDDITL	789.399	1.95066	5	0.191913	0.00623223
Autotaxin	378	384	NVDDITL	789.399	1.94504	50	0.1398	0.00816856
Autotaxin + EL-244	378	384	NVDDITL	789.399	1.94906	0	0	0
Autotaxin + EL-244	378	384	NVDDITL	789.399	1.96597	0.5	0.21387	0.010823
Autotaxin + EL-244	378	384	NVDDITL	789.399	1.96359	5	0.197486	0.0206647
Autotaxin + EL-244	378	384	NVDDITL	789.399	1.95683	50	0.144913	0.0291837
Autotaxin	381	389	DITLVPGTL	928.535	4.99584	0	0	0
Autotaxin	381	389	DITLVPGTL	928.535	4.99466	0.5	2.52431	0.040995
Autotaxin	381	389	DITLVPGTL	928.535	4.98461	5	3.0002	0.0509964
Autotaxin	381	389	DITLVPGTL	928.535	4.95783	50	4.48613	0.0713676
Autotaxin + EL-244	381	389	DITLVPGTL	928.535	4.99584	0	0	0
Autotaxin + EL-244	381	389	DITLVPGTL	928.535	4.98752	0.5	2.44918	0.0318246
Autotaxin + EL-244	381	389	DITLVPGTL	928.535	4.98127	5	2.83066	0.120324
Autotaxin + EL-244	381	389	DITLVPGTL	928.535	4.96422	50	4.44606	0.034611
Autotaxin	382	389	ITLVPGTL	813.508	4.59892	0	0	0
Autotaxin	382	389	ITLVPGTL	813.508	4.59273	0.5	2.37224	0.0320565
Autotaxin	382	389	ITLVPGTL	813.508	4.5862	5	2.76875	0.0519807
Autotaxin	382	389	ITLVPGTL	813.508	4.56166	50	3.91455	0.0740743
Autotaxin + EL-244	382	389	ITLVPGTL	813.508	4.59892	0	0	0
Autotaxin + EL-244	382	389	ITLVPGTL	813.508	4.58749	0.5	2.31201	0.0157356
Autotaxin + EL-244	382	389	ITLVPGTL	813.508	4.58353	5	2.65157	0.09629
Autotaxin + EL-244	382	389	ITLVPGTL	813.508	4.55863	50	3.85218	0.0426869
Autotaxin	382	399	ITLVPGTLGRIRSKFSNN	1973.13	3.89457	0	0	0
Autotaxin	382	399	ITLVPGTLGRIRSKFSNN	1973.13	3.8681	0.5	6.18033	0.0722586
Autotaxin	382	399	ITLVPGTLGRIRSKFSNN	1973.13	3.86914	5	6.63811	0.0917334
Autotaxin	382	399	ITLVPGTLGRIRSKFSNN	1973.13	3.83087	50	8.83062	0.159275
Autotaxin + EL-244	382	399	ITLVPGTLGRIRSKFSNN	1973.13	3.89457	0	0	0
Autotaxin + EL-244	382	399	ITLVPGTLGRIRSKFSNN	1973.13	3.85832	0.5	6.0436	0.0504107
Autotaxin + EL-244	382	399	ITLVPGTLGRIRSKFSNN	1973.13	3.86265	5	6.44921	0.0334479
Autotaxin + EL-244	382	399	ITLVPGTLGRIRSKFSNN	1973.13	3.825	50	8.44481	0.102834
Autotaxin	382	406	ITLVPGTLGRIRSKFSNNAKYDPKA	2746.54	3.54169	0	0	0
Autotaxin	382	406	ITLVPGTLGRIRSKFSNNAKYDPKA	2746.54	3.50816	0.5	8.88797	0.101905
Autotaxin	382	406	ITLVPGTLGRIRSKFSNNAKYDPKA	2746.54	3.50646	5	9.64217	0.13841
Autotaxin	382	406	ITLVPGTLGRIRSKFSNNAKYDPKA	2746.54	3.48346	50	12.2454	0.0823271
Autotaxin + EL-244	382	406	ITLVPGTLGRIRSKFSNNAKYDPKA	2746.54	3.54169	0	0	0
Autotaxin + EL-244	382	406	ITLVPGTLGRIRSKFSNNAKYDPKA	2746.54	3.51296	0.5	8.76635	0.11179
Autotaxin + EL-244	382	406	ITLVPGTLGRIRSKFSNNAKYDPKA	2746.54	3.50351	5	9.37374	0.106612
Autotaxin + EL-244	382	406	ITLVPGTLGRIRSKFSNNAKYDPKA	2746.54	3.4725	50	11.8244	0.112969
Autotaxin	390	406	GRIRSKFSNNAKYDPKA	1952.05	1.27249	0	0	0
Autotaxin	390	406	GRIRSKFSNNAKYDPKA	1952.05	1.21934	0.5	6.76814	0.119589
Autotaxin	390	406	GRIRSKFSNNAKYDPKA	1952.05	1.21813	5	7.08474	0.20595
Autotaxin	390	406	GRIRSKFSNNAKYDPKA	1952.05	1.22096	50	7.95831	0.0105202
Autotaxin + EL-244	390	406	GRIRSKFSNNAKYDPKA	1952.05	1.27249	0	0	0
Autotaxin + EL-244	390	406	GRIRSKFSNNAKYDPKA	1952.05	1.23639	0.5	6.73774	0.205968
Autotaxin + EL-244	390	406	GRIRSKFSNNAKYDPKA	1952.05	1.2439	5	6.91339	0.0602472
Autotaxin + EL-244	390	406	GRIRSKFSNNAKYDPKA	1952.05	1.22795	50	7.75059	0.194386
Autotaxin	402	422	YDPKAIIANLTCKKPDQHFKP	2427.29	4.84589	0	0	0
Autotaxin	402	422	YDPKAIIANLTCKKPDQHFKP	2427.29	4.85802	0.5	2.06872	0.0525619
Autotaxin	402	422	YDPKAIIANLTCKKPDQHFKP	2427.29	4.86348	5	2.53753	0.024326
Autotaxin	402	422	YDPKAIIANLTCKKPDQHFKP	2427.29	4.82142	50	6.18332	0.410314
Autotaxin + EL-244	402	422	YDPKAIIANLTCKKPDQHFKP	2427.29	4.84589	0	0	0
Autotaxin + EL-244	402	422	YDPKAIIANLTCKKPDQHFKP	2427.29	4.85338	0.5	1.88515	0.0432896
Autotaxin + EL-244	402	422	YDPKAIIANLTCKKPDQHFKP	2427.29	4.84502	5	2.24434	0.209774
Autotaxin + EL-244	402	422	YDPKAIIANLTCKKPDQHFKP	2427.29	4.84182	50	5.41824	0.462969
Autotaxin	425	437	KQHLPKRLHYANN	1618.89	1.20692	0	0	0
Autotaxin	425	437	KQHLPKRLHYANN	1618.89	1.18433	0.5	1.40908	0.0713799
Autotaxin	425	437	KQHLPKRLHYANN	1618.89	1.18143	5	1.3626	0.0465256
Autotaxin	425	437	KQHLPKRLHYANN	1618.89	1.18863	50	2.52107	0.0828635
Autotaxin + EL-244	425	437	KQHLPKRLHYANN	1618.89	1.20692	0	0	0
Autotaxin + EL-244	425	437	KQHLPKRLHYANN	1618.89	1.20367	0.5	1.07224	0.0478603
Autotaxin + EL-244	425	437	KQHLPKRLHYANN	1618.89	1.1961	5	1.22478	0.115008
Autotaxin + EL-244	425	437	KQHLPKRLHYANN	1618.89	1.19133	50	2.23285	0.106741
Autotaxin	425	442	KQHLPKRLHYANNRRIED	2288.25	1.22916	0	0	0
Autotaxin	425	442	KQHLPKRLHYANNRRIED	2288.25	1.20825	0.5	2.79872	0.134417
Autotaxin	425	442	KQHLPKRLHYANNRRIED	2288.25	1.19564	5	2.9294	0.0225488
Autotaxin	425	442	KQHLPKRLHYANNRRIED	2288.25	1.20232	50	4.5552	0.148266
Autotaxin + EL-244	425	442	KQHLPKRLHYANNRRIED	2288.25	1.22916	0	0	0
Autotaxin + EL-244	425	442	KQHLPKRLHYANNRRIED	2288.25	1.22483	0.5	2.47715	0.11694
Autotaxin + EL-244	425	442	KQHLPKRLHYANNRRIED	2288.25	1.21848	5	2.68373	0.1719
Autotaxin + EL-244	425	442	KQHLPKRLHYANNRRIED	2288.25	1.2072	50	4.10981	0.187033
Autotaxin	438	445	RRIEDIHL	1051.6	2.36546	0	0	0
Autotaxin	438	445	RRIEDIHL	1051.6	2.37656	0.5	0.888821	0.0319538
Autotaxin	438	445	RRIEDIHL	1051.6	2.38143	5	0.982782	0.0351485
Autotaxin	438	445	RRIEDIHL	1051.6	2.36602	50	2.01894	0.160702
Autotaxin + EL-244	438	445	RRIEDIHL	1051.6	2.36546	0	0	0
Autotaxin + EL-244	438	445	RRIEDIHL	1051.6	2.37553	0.5	0.794522	0.0335296
Autotaxin + EL-244	438	445	RRIEDIHL	1051.6	2.38191	5	0.90862	0.0849166
Autotaxin + EL-244	438	445	RRIEDIHL	1051.6	2.36342	50	1.73736	0.143819
Autotaxin	446	459	LVERRWHVARKPLD	1775.02	1.46148	0	0	0
Autotaxin	446	459	LVERRWHVARKPLD	1775.02	1.46717	0.5	3.34498	0.0385583
Autotaxin	446	459	LVERRWHVARKPLD	1775.02	1.45317	5	3.69244	0.0456874
Autotaxin	446	459	LVERRWHVARKPLD	1775.02	1.45008	50	4.79461	0.082216
Autotaxin + EL-244	446	459	LVERRWHVARKPLD	1775.02	1.46148	0	0	0
Autotaxin + EL-244	446	459	LVERRWHVARKPLD	1775.02	1.47388	0.5	3.1778	0.0428291
Autotaxin + EL-244	446	459	LVERRWHVARKPLD	1775.02	1.46425	5	3.49612	0.0794881
Autotaxin + EL-244	446	459	LVERRWHVARKPLD	1775.02	1.45681	50	4.6586	0.0935602
Autotaxin	446	460	LVERRWHVARKPLDV	1874.09	1.88626	0	0	0
Autotaxin	446	460	LVERRWHVARKPLDV	1874.09	1.89093	0.5	3.92876	0.0340615
Autotaxin	446	460	LVERRWHVARKPLDV	1874.09	1.88193	5	4.27665	0.0388162
Autotaxin	446	460	LVERRWHVARKPLDV	1874.09	1.8697	50	5.43719	0.0966105
Autotaxin + EL-244	446	460	LVERRWHVARKPLDV	1874.09	1.88626	0	0	0
Autotaxin + EL-244	446	460	LVERRWHVARKPLDV	1874.09	1.89674	0.5	3.77487	0.040973
Autotaxin + EL-244	446	460	LVERRWHVARKPLDV	1874.09	1.89182	5	4.1286	0.0379267
Autotaxin + EL-244	446	460	LVERRWHVARKPLDV	1874.09	1.87745	50	5.21263	0.104057
Autotaxin	446	468	LVERRWHVARKPLDVYKKPSGKC	2765.55	1.45382	0	0	0
Autotaxin	446	468	LVERRWHVARKPLDVYKKPSGKC	2765.55	1.4497	0.5	8.35182	0.0559146
Autotaxin	446	468	LVERRWHVARKPLDVYKKPSGKC	2765.55	1.44476	5	8.78924	0.114269
Autotaxin	446	468	LVERRWHVARKPLDVYKKPSGKC	2765.55	1.43742	50	9.50801	0.0216433
Autotaxin + EL-244	446	468	LVERRWHVARKPLDVYKKPSGKC	2765.55	1.45382	0	0	0
Autotaxin + EL-244	446	468	LVERRWHVARKPLDVYKKPSGKC	2765.55	1.45156	0.5	8.24947	0.0683359
Autotaxin + EL-244	446	468	LVERRWHVARKPLDVYKKPSGKC	2765.55	1.44516	5	8.61938	0.0915584
Autotaxin + EL-244	446	468	LVERRWHVARKPLDVYKKPSGKC	2765.55	1.44361	50	9.42567	0.0992145
Autotaxin	449	460	RRWHVARKPLDV	1532.89	1.50518	0	0	0
Autotaxin	449	460	RRWHVARKPLDV	1532.89	1.49699	0.5	3.51501	0.0735767
Autotaxin	449	460	RRWHVARKPLDV	1532.89	1.49404	5	3.86655	0.0635037
Autotaxin	449	460	RRWHVARKPLDV	1532.89	1.47684	50	4.29948	0.0195494
Autotaxin + EL-244	449	460	RRWHVARKPLDV	1532.89	1.50518	0	0	0
Autotaxin + EL-244	449	460	RRWHVARKPLDV	1532.89	1.50732	0.5	3.44814	0.0530693
Autotaxin + EL-244	449	460	RRWHVARKPLDV	1532.89	1.503	5	3.73535	0.0498586
Autotaxin + EL-244	449	460	RRWHVARKPLDV	1532.89	1.49474	50	4.07735	0.129479
Autotaxin	461	469	YKKPSGKCF	1057.55	1.39638	0	0	0
Autotaxin	461	469	YKKPSGKCF	1057.55	1.39033	0.5	3.89152	0.05069
Autotaxin	461	469	YKKPSGKCF	1057.55	1.38472	5	3.94399	0.0397747
Autotaxin	461	469	YKKPSGKCF	1057.55	1.38398	50	3.75011	0.0347984
Autotaxin + EL-244	461	469	YKKPSGKCF	1057.55	1.39638	0	0	0
Autotaxin + EL-244	461	469	YKKPSGKCF	1057.55	1.40552	0.5	3.88403	0.0533212
Autotaxin + EL-244	461	469	YKKPSGKCF	1057.55	1.39774	5	3.97382	0.0722171
Autotaxin + EL-244	461	469	YKKPSGKCF	1057.55	1.38778	50	3.74828	0.0354001
Autotaxin	461	470	YKKPSGKCFF	1204.62	2.47729	0	0	0
Autotaxin	461	470	YKKPSGKCFF	1204.62	2.48699	0.5	4.45361	0.0254229
Autotaxin	461	470	YKKPSGKCFF	1204.62	2.48049	5	4.53167	0.0528473
Autotaxin	461	470	YKKPSGKCFF	1204.62	2.47363	50	4.3869	0.018358
Autotaxin + EL-244	461	470	YKKPSGKCFF	1204.62	2.47729	0	0	0
Autotaxin + EL-244	461	470	YKKPSGKCFF	1204.62	2.49414	0.5	4.39717	0.0123288
Autotaxin + EL-244	461	470	YKKPSGKCFF	1204.62	2.4849	5	4.49003	0.0378317
Autotaxin + EL-244	461	470	YKKPSGKCFF	1204.62	2.46834	50	4.37178	0.0167678
Autotaxin	461	484	YKKPSGKCFFQGDHGFDNKVNSMQ	2762.28	2.663	0	0	0
Autotaxin	461	484	YKKPSGKCFFQGDHGFDNKVNSMQ	2762.28	2.669	0.5	6.5559	0.111418
Autotaxin	461	484	YKKPSGKCFFQGDHGFDNKVNSMQ	2762.28	2.65887	5	6.78936	0.0438026
Autotaxin	461	484	YKKPSGKCFFQGDHGFDNKVNSMQ	2762.28	2.65653	50	8.35489	0.316068
Autotaxin + EL-244	461	484	YKKPSGKCFFQGDHGFDNKVNSMQ	2762.28	2.663	0	0	0
Autotaxin + EL-244	461	484	YKKPSGKCFFQGDHGFDNKVNSMQ	2762.28	2.66876	0.5	6.37618	0.079671
Autotaxin + EL-244	461	484	YKKPSGKCFFQGDHGFDNKVNSMQ	2762.28	2.65526	5	6.69452	0.196335
Autotaxin + EL-244	461	484	YKKPSGKCFFQGDHGFDNKVNSMQ	2762.28	2.63919	50	7.8523	0.183137
Autotaxin	469	483	FFQGDHGFDNKVNSM	1742.76	3.26313	0	0	0
Autotaxin	469	483	FFQGDHGFDNKVNSM	1742.76	3.26487	0.5	2.69085	0.0496739
Autotaxin	469	483	FFQGDHGFDNKVNSM	1742.76	3.26092	5	2.82056	0.0144161
Autotaxin	469	483	FFQGDHGFDNKVNSM	1742.76	3.25087	50	4.07454	0.108836
Autotaxin + EL-244	469	483	FFQGDHGFDNKVNSM	1742.76	3.26313	0	0	0
Autotaxin + EL-244	469	483	FFQGDHGFDNKVNSM	1742.76	3.25819	0.5	2.54833	0.0278699
Autotaxin + EL-244	469	483	FFQGDHGFDNKVNSM	1742.76	3.2575	5	2.71937	0.116821
Autotaxin + EL-244	469	483	FFQGDHGFDNKVNSM	1742.76	3.23195	50	3.75974	0.151038
Autotaxin	469	484	FFQGDHGFDNKVNSMQ	1870.82	2.94809	0	0	0
Autotaxin	469	484	FFQGDHGFDNKVNSMQ	1870.82	2.96701	0.5	2.85533	0.0669169
Autotaxin	469	484	FFQGDHGFDNKVNSMQ	1870.82	2.95872	5	2.99784	0.0126071
Autotaxin	469	484	FFQGDHGFDNKVNSMQ	1870.82	2.95017	50	4.62068	0.202916
Autotaxin + EL-244	469	484	FFQGDHGFDNKVNSMQ	1870.82	2.94809	0	0	0
Autotaxin + EL-244	469	484	FFQGDHGFDNKVNSMQ	1870.82	2.96519	0.5	2.6321	0.0509019
Autotaxin + EL-244	469	484	FFQGDHGFDNKVNSMQ	1870.82	2.95367	5	2.86449	0.138356
Autotaxin + EL-244	469	484	FFQGDHGFDNKVNSMQ	1870.82	2.93287	50	4.17645	0.205556
Autotaxin	469	487	FFQGDHGFDNKVNSMQTVF	2218	4.80029	0	0	0
Autotaxin	469	487	FFQGDHGFDNKVNSMQTVF	2218	4.78995	0.5	2.76131	0.0719434
Autotaxin	469	487	FFQGDHGFDNKVNSMQTVF	2218	4.7934	5	2.99624	0.020847
Autotaxin	469	487	FFQGDHGFDNKVNSMQTVF	2218	4.76197	50	5.29334	0.24384
Autotaxin + EL-244	469	487	FFQGDHGFDNKVNSMQTVF	2218	4.80029	0	0	0
Autotaxin + EL-244	469	487	FFQGDHGFDNKVNSMQTVF	2218	4.78013	0.5	2.61551	0.0401735
Autotaxin + EL-244	469	487	FFQGDHGFDNKVNSMQTVF	2218	4.77809	5	2.8852	0.0934898
Autotaxin + EL-244	469	487	FFQGDHGFDNKVNSMQTVF	2218	4.76649	50	4.79217	0.266108
Autotaxin	470	484	FQGDHGFDNKVNSMQ	1723.75	2.2459	0	0	0
Autotaxin	470	484	FQGDHGFDNKVNSMQ	1723.75	2.24933	0.5	2.8543	0.0881642
Autotaxin	470	484	FQGDHGFDNKVNSMQ	1723.75	2.23147	5	3.0084	0.0317716
Autotaxin	470	484	FQGDHGFDNKVNSMQ	1723.75	2.21417	50	4.5039	0.160539
Autotaxin + EL-244	470	484	FQGDHGFDNKVNSMQ	1723.75	2.2459	0	0	0
Autotaxin + EL-244	470	484	FQGDHGFDNKVNSMQ	1723.75	2.25062	0.5	2.69425	0.0358488
Autotaxin + EL-244	470	484	FQGDHGFDNKVNSMQ	1723.75	2.24119	5	2.87549	0.105623
Autotaxin + EL-244	470	484	FQGDHGFDNKVNSMQ	1723.75	2.22673	50	4.08529	0.220713
Autotaxin	470	487	FQGDHGFDNKVNSMQTVF	2070.93	4.26401	0	0	0
Autotaxin	470	487	FQGDHGFDNKVNSMQTVF	2070.93	4.27562	0.5	2.64715	0.0933817
Autotaxin	470	487	FQGDHGFDNKVNSMQTVF	2070.93	4.27594	5	2.86976	0.0996925
Autotaxin	470	487	FQGDHGFDNKVNSMQTVF	2070.93	4.24842	50	4.89735	0.170755
Autotaxin + EL-244	470	487	FQGDHGFDNKVNSMQTVF	2070.93	4.26401	0	0	0
Autotaxin + EL-244	470	487	FQGDHGFDNKVNSMQTVF	2070.93	4.2721	0.5	2.51697	0.0309783
Autotaxin + EL-244	470	487	FQGDHGFDNKVNSMQTVF	2070.93	4.26267	5	2.69015	0.148531
Autotaxin + EL-244	470	487	FQGDHGFDNKVNSMQTVF	2070.93	4.24642	50	4.38147	0.234115
Autotaxin	486	494	VFVGYGPTF	986.498	5.10954	0	0	0
Autotaxin	486	494	VFVGYGPTF	986.498	5.10575	0.5	0.527218	0.0800658
Autotaxin	486	494	VFVGYGPTF	986.498	5.09618	5	0.526532	0.064897
Autotaxin	486	494	VFVGYGPTF	986.498	5.07408	50	1.64141	0.547755
Autotaxin + EL-244	486	494	VFVGYGPTF	986.498	5.10954	0	0	0
Autotaxin + EL-244	486	494	VFVGYGPTF	986.498	5.11091	0.5	0.443917	0.0435355
Autotaxin + EL-244	486	494	VFVGYGPTF	986.498	5.09352	5	0.478396	0.0786557
Autotaxin + EL-244	486	494	VFVGYGPTF	986.498	5.09115	50	1.18783	0.261083
Autotaxin	488	494	VGYGPTF	740.361	3.74626	0	0	0
Autotaxin	488	494	VGYGPTF	740.361	3.74564	0.5	0.401811	0.0173071
Autotaxin	488	494	VGYGPTF	740.361	3.75711	5	0.473251	0.0183881
Autotaxin	488	494	VGYGPTF	740.361	3.73074	50	1.30416	0.153704
Autotaxin + EL-244	488	494	VGYGPTF	740.361	3.74626	0	0	0
Autotaxin + EL-244	488	494	VGYGPTF	740.361	3.74598	0.5	0.34899	0.0116249
Autotaxin + EL-244	488	494	VGYGPTF	740.361	3.74418	5	0.441488	0.0377333
Autotaxin + EL-244	488	494	VGYGPTF	740.361	3.72242	50	1.11687	0.121798
Autotaxin	488	504	VGYGPTFKYKTKVPPFE	1958.04	3.17807	0	0	0
Autotaxin	488	504	VGYGPTFKYKTKVPPFE	1958.04	3.22097	0.5	1.95007	0.0735427
Autotaxin	488	504	VGYGPTFKYKTKVPPFE	1958.04	3.30043	5	2.12535	0.0128629
Autotaxin	488	504	VGYGPTFKYKTKVPPFE	1958.04	3.16982	50	4.20838	0.340639
Autotaxin + EL-244	488	504	VGYGPTFKYKTKVPPFE	1958.04	3.17807	0	0	0
Autotaxin + EL-244	488	504	VGYGPTFKYKTKVPPFE	1958.04	3.16347	0.5	1.80351	0.0311815
Autotaxin + EL-244	488	504	VGYGPTFKYKTKVPPFE	1958.04	3.21106	5	1.98161	0.118407
Autotaxin + EL-244	488	504	VGYGPTFKYKTKVPPFE	1958.04	3.14388	50	3.84186	0.470944
Autotaxin	488	505	VGYGPTFKYKTKVPPFEN	2072.09	3.19575	0	0	0
Autotaxin	488	505	VGYGPTFKYKTKVPPFEN	2072.09	3.39876	0.5	2.11414	0.044298
Autotaxin	488	505	VGYGPTFKYKTKVPPFEN	2072.09	2.96565	5	2.35359	0.0176077
Autotaxin	488	505	VGYGPTFKYKTKVPPFEN	2072.09	3.37489	50	4.8778	0.39599
Autotaxin + EL-244	488	505	VGYGPTFKYKTKVPPFEN	2072.09	3.19575	0	0	0
Autotaxin + EL-244	488	505	VGYGPTFKYKTKVPPFEN	2072.09	3.39798	0.5	1.89604	0.0593631
Autotaxin + EL-244	488	505	VGYGPTFKYKTKVPPFEN	2072.09	3.08349	5	2.12698	0.124752
Autotaxin + EL-244	488	505	VGYGPTFKYKTKVPPFEN	2072.09	3.05036	50	4.26174	0.310189
Autotaxin	489	504	GYGPTFKYKTKVPPFE	1858.97	3.18877	0	0	0
Autotaxin	489	504	GYGPTFKYKTKVPPFE	1858.97	3.28804	0.5	1.96382	0.0984154
Autotaxin	489	504	GYGPTFKYKTKVPPFE	1858.97	3.22614	5	2.14375	0.047084
Autotaxin	489	504	GYGPTFKYKTKVPPFE	1858.97	3.37394	50	4.31105	0.221563
Autotaxin + EL-244	489	504	GYGPTFKYKTKVPPFE	1858.97	3.18877	0	0	0
Autotaxin + EL-244	489	504	GYGPTFKYKTKVPPFE	1858.97	3.27957	0.5	1.72978	0.0845539
Autotaxin + EL-244	489	504	GYGPTFKYKTKVPPFE	1858.97	3.28471	5	1.8993	0.0936252
Autotaxin + EL-244	489	504	GYGPTFKYKTKVPPFE	1858.97	3.26207	50	3.64819	0.275261
Autotaxin	495	504	KYKTKVPPFE	1236.7	1.57875	0	0	0
Autotaxin	495	504	KYKTKVPPFE	1236.7	1.58428	0.5	1.09788	0.0250447
Autotaxin	495	504	KYKTKVPPFE	1236.7	1.58363	5	1.16859	0.0291167
Autotaxin	495	504	KYKTKVPPFE	1236.7	1.57965	50	1.78467	0.0108523
Autotaxin + EL-244	495	504	KYKTKVPPFE	1236.7	1.57875	0	0	0
Autotaxin + EL-244	495	504	KYKTKVPPFE	1236.7	1.59755	0.5	1.02903	0.0290598
Autotaxin + EL-244	495	504	KYKTKVPPFE	1236.7	1.59177	5	1.13074	0.0625442
Autotaxin + EL-244	495	504	KYKTKVPPFE	1236.7	1.58141	50	1.58424	0.153311
Autotaxin	495	505	KYKTKVPPFEN	1350.74	1.4804	0	0	0
Autotaxin	495	505	KYKTKVPPFEN	1350.74	1.48197	0.5	1.30083	0.0248621
Autotaxin	495	505	KYKTKVPPFEN	1350.74	1.47029	5	1.36374	0.0325638
Autotaxin	495	505	KYKTKVPPFEN	1350.74	1.47663	50	2.26395	0.166545
Autotaxin + EL-244	495	505	KYKTKVPPFEN	1350.74	1.4804	0	0	0
Autotaxin + EL-244	495	505	KYKTKVPPFEN	1350.74	1.48961	0.5	1.19067	0.0185351
Autotaxin + EL-244	495	505	KYKTKVPPFEN	1350.74	1.48271	5	1.30569	0.0697707
Autotaxin + EL-244	495	505	KYKTKVPPFEN	1350.74	1.47876	50	2.01343	0.173528
Autotaxin	534	546	LRTNTFRPTMPEE	1591.79	2.52832	0	0	0
Autotaxin	534	546	LRTNTFRPTMPEE	1591.79	2.51927	0.5	6.42855	0.0420898
Autotaxin	534	546	LRTNTFRPTMPEE	1591.79	2.51111	5	6.59094	0.0645244
Autotaxin	534	546	LRTNTFRPTMPEE	1591.79	2.50567	50	6.58877	0.02515
Autotaxin + EL-244	534	546	LRTNTFRPTMPEE	1591.79	2.52832	0	0	0
Autotaxin + EL-244	534	546	LRTNTFRPTMPEE	1591.79	2.52136	0.5	6.39874	0.0272844
Autotaxin + EL-244	534	546	LRTNTFRPTMPEE	1591.79	2.51785	5	6.56604	0.0471289
Autotaxin + EL-244	534	546	LRTNTFRPTMPEE	1591.79	2.49882	50	6.5132	0.027196
Autotaxin	534	556	LRTNTFRPTMPEEVTRPNYPGIM	2720.36	3.98261	0	0	0
Autotaxin	534	556	LRTNTFRPTMPEEVTRPNYPGIM	2720.36	3.96946	0.5	10.0718	0.0695724
Autotaxin	534	556	LRTNTFRPTMPEEVTRPNYPGIM	2720.36	3.97764	5	10.7477	0.115352
Autotaxin	534	556	LRTNTFRPTMPEEVTRPNYPGIM	2720.36	3.94688	50	11.9435	0.0999646
Autotaxin + EL-244	534	556	LRTNTFRPTMPEEVTRPNYPGIM	2720.36	3.98261	0	0	0
Autotaxin + EL-244	534	556	LRTNTFRPTMPEEVTRPNYPGIM	2720.36	3.96334	0.5	10.0287	0.0670645
Autotaxin + EL-244	534	556	LRTNTFRPTMPEEVTRPNYPGIM	2720.36	3.9686	5	10.4363	0.158839
Autotaxin + EL-244	534	556	LRTNTFRPTMPEEVTRPNYPGIM	2720.36	3.94114	50	11.6777	0.0279345
Autotaxin	537	546	NTFRPTMPEE	1221.56	2.64178	0	0	0
Autotaxin	537	546	NTFRPTMPEE	1221.56	2.64993	0.5	4.66704	0.0284417
Autotaxin	537	546	NTFRPTMPEE	1221.56	2.64421	5	4.81382	0.021783
Autotaxin	537	546	NTFRPTMPEE	1221.56	2.63521	50	4.7947	0.038227
Autotaxin + EL-244	537	546	NTFRPTMPEE	1221.56	2.64178	0	0	0
Autotaxin + EL-244	537	546	NTFRPTMPEE	1221.56	2.64799	0.5	4.67775	0.0158157
Autotaxin + EL-244	537	546	NTFRPTMPEE	1221.56	2.63668	5	4.78794	0.0410349
Autotaxin + EL-244	537	546	NTFRPTMPEE	1221.56	2.61804	50	4.75942	0.0201859
Autotaxin	539	556	FRPTMPEEVTRPNYPGIM	2135.04	3.91315	0	0	0
Autotaxin	539	556	FRPTMPEEVTRPNYPGIM	2135.04	3.92281	0.5	0.645298	0.0193566
Autotaxin	539	556	FRPTMPEEVTRPNYPGIM	2135.04	3.92128	5	0.72499	0.00799985
Autotaxin	539	556	FRPTMPEEVTRPNYPGIM	2135.04	3.90404	50	2.40962	0.203728
Autotaxin + EL-244	539	556	FRPTMPEEVTRPNYPGIM	2135.04	3.91315	0	0	0
Autotaxin + EL-244	539	556	FRPTMPEEVTRPNYPGIM	2135.04	3.92016	0.5	0.603859	0.0141795
Autotaxin + EL-244	539	556	FRPTMPEEVTRPNYPGIM	2135.04	3.91225	5	0.70007	0.0363657
Autotaxin + EL-244	539	556	FRPTMPEEVTRPNYPGIM	2135.04	3.89392	50	2.05561	0.276935
Autotaxin	544	556	PEEVTRPNYPGIM	1502.73	3.38818	0	0	0
Autotaxin	544	556	PEEVTRPNYPGIM	1502.73	3.37395	0.5	4.76861	0.100773
Autotaxin	544	556	PEEVTRPNYPGIM	1502.73	3.38941	5	5.20197	0.0819478
Autotaxin	544	556	PEEVTRPNYPGIM	1502.73	3.36706	50	6.33482	0.125184
Autotaxin + EL-244	544	556	PEEVTRPNYPGIM	1502.73	3.38818	0	0	0
Autotaxin + EL-244	544	556	PEEVTRPNYPGIM	1502.73	3.37495	0.5	4.57816	0.0727081
Autotaxin + EL-244	544	556	PEEVTRPNYPGIM	1502.73	3.37458	5	4.96122	0.159797
Autotaxin + EL-244	544	556	PEEVTRPNYPGIM	1502.73	3.34817	50	6.26361	0.139377
Autotaxin	547	556	VTRPNYPGIM	1147.59	3.04347	0	0	0
Autotaxin	547	556	VTRPNYPGIM	1147.59	3.03672	0.5	3.8618	0.049704
Autotaxin	547	556	VTRPNYPGIM	1147.59	3.03966	5	4.04137	0.0525258
Autotaxin	547	556	VTRPNYPGIM	1147.59	3.0275	50	4.53781	0.0529263
Autotaxin + EL-244	547	556	VTRPNYPGIM	1147.59	3.04347	0	0	0
Autotaxin + EL-244	547	556	VTRPNYPGIM	1147.59	3.0357	0.5	3.78542	0.0561658
Autotaxin + EL-244	547	556	VTRPNYPGIM	1147.59	3.03402	5	3.95978	0.088889
Autotaxin + EL-244	547	556	VTRPNYPGIM	1147.59	3.00451	50	4.47088	0.0521923
Autotaxin	547	557	VTRPNYPGIMY	1310.66	3.66831	0	0	0
Autotaxin	547	557	VTRPNYPGIMY	1310.66	3.66913	0.5	4.20573	0.0282311
Autotaxin	547	557	VTRPNYPGIMY	1310.66	3.6666	5	4.48383	0.0583932
Autotaxin	547	557	VTRPNYPGIMY	1310.66	3.64807	50	5.3442	0.0312973
Autotaxin + EL-244	547	557	VTRPNYPGIMY	1310.66	3.66831	0	0	0
Autotaxin + EL-244	547	557	VTRPNYPGIMY	1310.66	3.66718	0.5	4.15314	0.0270975
Autotaxin + EL-244	547	557	VTRPNYPGIMY	1310.66	3.65814	5	4.35149	0.0882782
Autotaxin + EL-244	547	557	VTRPNYPGIMY	1310.66	3.63601	50	5.2738	0.025361
Autotaxin	547	558	VTRPNYPGIMYL	1423.74	5.43147	0	0	0
Autotaxin	547	558	VTRPNYPGIMYL	1423.74	5.43222	0.5	4.49828	0.0433256
Autotaxin	547	558	VTRPNYPGIMYL	1423.74	5.43279	5	4.89795	0.0802209
Autotaxin	547	558	VTRPNYPGIMYL	1423.74	5.39749	50	6.09925	0.08055
Autotaxin + EL-244	547	558	VTRPNYPGIMYL	1423.74	5.43147	0	0	0
Autotaxin + EL-244	547	558	VTRPNYPGIMYL	1423.74	5.42531	0.5	4.4415	0.0458351
Autotaxin + EL-244	547	558	VTRPNYPGIMYL	1423.74	5.42054	5	4.71004	0.161981
Autotaxin + EL-244	547	558	VTRPNYPGIMYL	1423.74	5.40733	50	6.00506	0.0147013
Autotaxin	557	562	YLQSDF	772.351	3.59017	0	0	0
Autotaxin	557	562	YLQSDF	772.351	3.57958	0.5	2.44532	0.0163925
Autotaxin	557	562	YLQSDF	772.351	3.58882	5	2.55645	0.030453
Autotaxin	557	562	YLQSDF	772.351	3.56823	50	2.72183	0.0170235
Autotaxin + EL-244	557	562	YLQSDF	772.351	3.59017	0	0	0
Autotaxin + EL-244	557	562	YLQSDF	772.351	3.58048	0.5	2.4154	0.0179285
Autotaxin + EL-244	557	562	YLQSDF	772.351	3.57745	5	2.51003	0.0355847
Autotaxin + EL-244	557	562	YLQSDF	772.351	3.55646	50	2.67933	0.0127488
Autotaxin	562	568	FDLGCTC	758.285	4.14087	0	0	0
Autotaxin	562	568	FDLGCTC	758.285	4.12373	0.5	3.45016	0.0284807
Autotaxin	562	568	FDLGCTC	758.285	4.12734	5	3.4768	0.0436261
Autotaxin	562	568	FDLGCTC	758.285	4.11006	50	3.43716	0.0174456
Autotaxin + EL-244	562	568	FDLGCTC	758.285	4.14087	0	0	0
Autotaxin + EL-244	562	568	FDLGCTC	758.285	4.12268	0.5	3.45656	0.0127041
Autotaxin + EL-244	562	568	FDLGCTC	758.285	4.11613	5	3.47502	0.0404383
Autotaxin + EL-244	562	568	FDLGCTC	758.285	4.09855	50	3.38823	0.0118785
Autotaxin	562	569	FDLGCTCD	873.312	3.92769	0	0	0
Autotaxin	562	569	FDLGCTCD	873.312	3.91973	0.5	3.91638	0.0559206
Autotaxin	562	569	FDLGCTCD	873.312	3.9263	5	3.85809	0.075887
Autotaxin	562	569	FDLGCTCD	873.312	3.90169	50	3.89591	0.018099
Autotaxin + EL-244	562	569	FDLGCTCD	873.312	3.92769	0	0	0
Autotaxin + EL-244	562	569	FDLGCTCD	873.312	3.91307	0.5	3.9499	0.0840203
Autotaxin + EL-244	562	569	FDLGCTCD	873.312	3.91553	5	3.94802	0.0757354
Autotaxin + EL-244	562	569	FDLGCTCD	873.312	3.89929	50	3.86749	0.0279166
Autotaxin	563	569	DLGCTCD	726.243	2.01706	0	0	0
Autotaxin	563	569	DLGCTCD	726.243	2.01141	0.5	3.02357	0.0588892
Autotaxin	563	569	DLGCTCD	726.243	1.98669	5	3.07103	0.0843
Autotaxin	563	569	DLGCTCD	726.243	1.98375	50	3.05887	0.0647635
Autotaxin + EL-244	563	569	DLGCTCD	726.243	2.01706	0	0	0
Autotaxin + EL-244	563	569	DLGCTCD	726.243	2.02228	0.5	2.98258	0.0855841
Autotaxin + EL-244	563	569	DLGCTCD	726.243	2.00394	5	3.00402	0.0518777
Autotaxin + EL-244	563	569	DLGCTCD	726.243	1.9961	50	2.99629	0.082581
Autotaxin	567	581	TCDDKVEPKNKLDEL	1746.86	2.11546	0	0	0
Autotaxin	567	581	TCDDKVEPKNKLDEL	1746.86	2.12909	0.5	6.56754	0.00704317
Autotaxin	567	581	TCDDKVEPKNKLDEL	1746.86	2.12087	5	6.64366	0.0644057
Autotaxin	567	581	TCDDKVEPKNKLDEL	1746.86	2.11398	50	6.5586	0.0231844
Autotaxin + EL-244	567	581	TCDDKVEPKNKLDEL	1746.86	2.11546	0	0	0
Autotaxin + EL-244	567	581	TCDDKVEPKNKLDEL	1746.86	2.13035	0.5	6.62222	0.108251
Autotaxin + EL-244	567	581	TCDDKVEPKNKLDEL	1746.86	2.12775	5	6.67236	0.0256787
Autotaxin + EL-244	567	581	TCDDKVEPKNKLDEL	1746.86	2.11526	50	6.47075	0.0528266
Autotaxin	569	581	DDKVEPKNKLDEL	1542.8	2.12118	0	0	0
Autotaxin	569	581	DDKVEPKNKLDEL	1542.8	2.13353	0.5	6.29221	0.0525862
Autotaxin	569	581	DDKVEPKNKLDEL	1542.8	2.12224	5	6.36921	0.0586724
Autotaxin	569	581	DDKVEPKNKLDEL	1542.8	2.11681	50	6.28177	0.0401904
Autotaxin + EL-244	569	581	DDKVEPKNKLDEL	1542.8	2.12118	0	0	0
Autotaxin + EL-244	569	581	DDKVEPKNKLDEL	1542.8	2.138	0.5	6.27854	0.061684
Autotaxin + EL-244	569	581	DDKVEPKNKLDEL	1542.8	2.12662	5	6.36252	0.0817368
Autotaxin + EL-244	569	581	DDKVEPKNKLDEL	1542.8	2.11923	50	6.19435	0.0435519
Autotaxin	571	576	KVEPKN	714.414	4.17917	0	0	0
Autotaxin	571	576	KVEPKN	714.414	4.17745	0.5	0.154267	0.0090878
Autotaxin	571	576	KVEPKN	714.414	4.17531	5	0.177316	0.004407
Autotaxin	571	576	KVEPKN	714.414	4.15158	50	0.405372	0.0261366
Autotaxin + EL-244	571	576	KVEPKN	714.414	4.17917	0	0	0
Autotaxin + EL-244	571	576	KVEPKN	714.414	4.17537	0.5	0.152467	0.00993076
Autotaxin + EL-244	571	576	KVEPKN	714.414	4.17101	5	0.173205	0.00618484
Autotaxin + EL-244	571	576	KVEPKN	714.414	4.15172	50	0.353884	0.0327272
Autotaxin	571	581	KVEPKNKLDEL	1312.75	1.71648	0	0	0
Autotaxin	571	581	KVEPKNKLDEL	1312.75	1.71166	0.5	4.60342	0.0532303
Autotaxin	571	581	KVEPKNKLDEL	1312.75	1.70926	5	4.75649	0.0456058
Autotaxin	571	581	KVEPKNKLDEL	1312.75	1.69751	50	4.4586	0.0251776
Autotaxin + EL-244	571	581	KVEPKNKLDEL	1312.75	1.71648	0	0	0
Autotaxin + EL-244	571	581	KVEPKNKLDEL	1312.75	1.72179	0.5	4.58232	0.0393229
Autotaxin + EL-244	571	581	KVEPKNKLDEL	1312.75	1.71521	5	4.74849	0.049354
Autotaxin + EL-244	571	581	KVEPKNKLDEL	1312.75	1.7036	50	4.43534	0.0473811
Autotaxin	579	592	DELNKRLHTKGSTE	1627.84	1.29371	0	0	0
Autotaxin	579	592	DELNKRLHTKGSTE	1627.84	1.25097	0.5	6.85733	0.127216
Autotaxin	579	592	DELNKRLHTKGSTE	1627.84	1.26524	5	6.79905	0.100257
Autotaxin	579	592	DELNKRLHTKGSTE	1627.84	1.25908	50	6.32494	0.228099
Autotaxin + EL-244	579	592	DELNKRLHTKGSTE	1627.84	1.29371	0	0	0
Autotaxin + EL-244	579	592	DELNKRLHTKGSTE	1627.84	1.28168	0.5	6.70262	0.18251
Autotaxin + EL-244	579	592	DELNKRLHTKGSTE	1627.84	1.2807	5	6.75994	0.159418
Autotaxin + EL-244	579	592	DELNKRLHTKGSTE	1627.84	1.27121	50	6.61884	0.0806546
Autotaxin	582	597	NKRLHTKGSTEERHLL	1919.06	1.1733	0	0	0
Autotaxin	582	597	NKRLHTKGSTEERHLL	1919.06	1.16198	0.5	4.51884	0.103305
Autotaxin	582	597	NKRLHTKGSTEERHLL	1919.06	1.15754	5	4.76432	0.137324
Autotaxin	582	597	NKRLHTKGSTEERHLL	1919.06	1.16638	50	4.94613	0.0691107
Autotaxin + EL-244	582	597	NKRLHTKGSTEERHLL	1919.06	1.1733	0	0	0
Autotaxin + EL-244	582	597	NKRLHTKGSTEERHLL	1919.06	1.17897	0.5	4.47729	0.083714
Autotaxin + EL-244	582	597	NKRLHTKGSTEERHLL	1919.06	1.1735	5	4.6117	0.143895
Autotaxin + EL-244	582	597	NKRLHTKGSTEERHLL	1919.06	1.1701	50	4.90065	0.0661321
Autotaxin	582	604	NKRLHTKGSTEERHLLYGRPAVL	2675.49	1.77395	0	0	0
Autotaxin	582	604	NKRLHTKGSTEERHLLYGRPAVL	2675.49	1.77114	0.5	5.37658	0.0855234
Autotaxin	582	604	NKRLHTKGSTEERHLLYGRPAVL	2675.49	1.76428	5	5.64463	0.0884694
Autotaxin	582	604	NKRLHTKGSTEERHLLYGRPAVL	2675.49	1.74993	50	7.52235	0.124034
Autotaxin + EL-244	582	604	NKRLHTKGSTEERHLLYGRPAVL	2675.49	1.77395	0	0	0
Autotaxin + EL-244	582	604	NKRLHTKGSTEERHLLYGRPAVL	2675.49	1.77301	0.5	5.2941	0.121732
Autotaxin + EL-244	582	604	NKRLHTKGSTEERHLLYGRPAVL	2675.49	1.77047	5	5.5505	0.130464
Autotaxin + EL-244	582	604	NKRLHTKGSTEERHLLYGRPAVL	2675.49	1.74895	50	7.28319	0.103927
Autotaxin	593	604	ERHLLYGRPAVL	1423.82	2.58471	0	0	0
Autotaxin	593	604	ERHLLYGRPAVL	1423.82	2.58449	0.5	1.70027	0.021872
Autotaxin	593	604	ERHLLYGRPAVL	1423.82	2.57462	5	1.93642	0.010941
Autotaxin	593	604	ERHLLYGRPAVL	1423.82	2.56476	50	3.8813	0.0463709
Autotaxin + EL-244	593	604	ERHLLYGRPAVL	1423.82	2.58471	0	0	0
Autotaxin + EL-244	593	604	ERHLLYGRPAVL	1423.82	2.58762	0.5	1.64272	0.0307697
Autotaxin + EL-244	593	604	ERHLLYGRPAVL	1423.82	2.58271	5	1.85953	0.0368706
Autotaxin + EL-244	593	604	ERHLLYGRPAVL	1423.82	2.56204	50	3.65502	0.109401
Autotaxin	598	604	YGRPAVL	775.446	2.21062	0	0	0
Autotaxin	598	604	YGRPAVL	775.446	2.21011	0.5	0.999114	0.0175641
Autotaxin	598	604	YGRPAVL	775.446	2.19852	5	1.04877	0.00558582
Autotaxin	598	604	YGRPAVL	775.446	2.19105	50	1.75945	0.069848
Autotaxin + EL-244	598	604	YGRPAVL	775.446	2.21062	0	0	0
Autotaxin + EL-244	598	604	YGRPAVL	775.446	2.21452	0.5	0.981705	0.0167105
Autotaxin + EL-244	598	604	YGRPAVL	775.446	2.20524	5	1.01957	0.0101759
Autotaxin + EL-244	598	604	YGRPAVL	775.446	2.19665	50	1.6521	0.126553
Autotaxin	604	611	LYRTRYDI	1099.59	3.08029	0	0	0
Autotaxin	604	611	LYRTRYDI	1099.59	3.07834	0.5	0.776951	0.0268471
Autotaxin	604	611	LYRTRYDI	1099.59	3.07505	5	1.06157	0.0469789
Autotaxin	604	611	LYRTRYDI	1099.59	3.06718	50	2.3422	0.00844483
Autotaxin + EL-244	604	611	LYRTRYDI	1099.59	3.08029	0	0	0
Autotaxin + EL-244	604	611	LYRTRYDI	1099.59	3.07439	0.5	0.738677	0.0186912
Autotaxin + EL-244	604	611	LYRTRYDI	1099.59	3.06899	5	0.947555	0.104475
Autotaxin + EL-244	604	611	LYRTRYDI	1099.59	3.05159	50	2.27461	0.0283585
Autotaxin	613	620	YHTDFESG	955.379	1.86472	0	0	0
Autotaxin	613	620	YHTDFESG	955.379	1.87446	0.5	0.776383	0.0194509
Autotaxin	613	620	YHTDFESG	955.379	1.86968	5	0.826549	0.0111606
Autotaxin	613	620	YHTDFESG	955.379	1.85373	50	1.21736	0.0397858
Autotaxin + EL-244	613	620	YHTDFESG	955.379	1.86472	0	0	0
Autotaxin + EL-244	613	620	YHTDFESG	955.379	1.88294	0.5	0.774272	0.0225297
Autotaxin + EL-244	613	620	YHTDFESG	955.379	1.87944	5	0.812496	0.020973
Autotaxin + EL-244	613	620	YHTDFESG	955.379	1.86588	50	1.11751	0.0825185
Autotaxin	613	623	YHTDFESGYSE	1334.52	2.58172	0	0	0
Autotaxin	613	623	YHTDFESGYSE	1334.52	2.58782	0.5	0.856233	0.0508902
Autotaxin	613	623	YHTDFESGYSE	1334.52	2.57701	5	0.885898	0.0509453
Autotaxin	613	623	YHTDFESGYSE	1334.52	2.56613	50	1.54641	0.0757592
Autotaxin + EL-244	613	623	YHTDFESGYSE	1334.52	2.58172	0	0	0
Autotaxin + EL-244	613	623	YHTDFESGYSE	1334.52	2.5913	0.5	0.8506	0.0576795
Autotaxin + EL-244	613	623	YHTDFESGYSE	1334.52	2.58531	5	0.911158	0.0468656
Autotaxin + EL-244	613	623	YHTDFESGYSE	1334.52	2.56317	50	1.43832	0.107466
Autotaxin	613	624	YHTDFESGYSEI	1447.6	3.87646	0	0	0
Autotaxin	613	624	YHTDFESGYSEI	1447.6	3.8653	0.5	0.692669	0.0362473
Autotaxin	613	624	YHTDFESGYSEI	1447.6	3.86609	5	0.736666	0.0305163
Autotaxin	613	624	YHTDFESGYSEI	1447.6	3.84485	50	1.50937	0.0715156
Autotaxin + EL-244	613	624	YHTDFESGYSEI	1447.6	3.87646	0	0	0
Autotaxin + EL-244	613	624	YHTDFESGYSEI	1447.6	3.86329	0.5	0.685489	0.014352
Autotaxin + EL-244	613	624	YHTDFESGYSEI	1447.6	3.8527	5	0.745277	0.0188094
Autotaxin + EL-244	613	624	YHTDFESGYSEI	1447.6	3.83522	50	1.33064	0.111655
Autotaxin	614	620	HTDFESG	792.316	1.4009	0	0	0
Autotaxin	614	620	HTDFESG	792.316	1.3912	0.5	0.342433	0.00955315
Autotaxin	614	620	HTDFESG	792.316	1.38763	5	0.315636	0.0388919
Autotaxin	614	620	HTDFESG	792.316	1.3935	50	0.742577	0.0121505
Autotaxin + EL-244	614	620	HTDFESG	792.316	1.4009	0	0	0
Autotaxin + EL-244	614	620	HTDFESG	792.316	1.41225	0.5	0.334885	0.0366944
Autotaxin + EL-244	614	620	HTDFESG	792.316	1.3988	5	0.316905	0.0374998
Autotaxin + EL-244	614	620	HTDFESG	792.316	1.39975	50	0.619517	0.0842258
Autotaxin	618	623	ESGYSE	671.252	1.27031	0	0	0
Autotaxin	618	623	ESGYSE	671.252	1.25425	0.5	0.257597	0.00930576
Autotaxin	618	623	ESGYSE	671.252	1.24983	5	0.25961	0.0100565
Autotaxin	618	623	ESGYSE	671.252	1.24529	50	0.722841	0.0506515
Autotaxin + EL-244	618	623	ESGYSE	671.252	1.27031	0	0	0
Autotaxin + EL-244	618	623	ESGYSE	671.252	1.26887	0.5	0.228652	0.0106229
Autotaxin + EL-244	618	623	ESGYSE	671.252	1.26041	5	0.270167	0.00969835
Autotaxin + EL-244	618	623	ESGYSE	671.252	1.25221	50	0.618329	0.0821391
Autotaxin	618	624	ESGYSEI	784.336	2.52201	0	0	0
Autotaxin	618	624	ESGYSEI	784.336	2.53043	0.5	0.221446	0.00626702
Autotaxin	618	624	ESGYSEI	784.336	2.52091	5	0.220547	0.00918568
Autotaxin	618	624	ESGYSEI	784.336	2.51565	50	0.683788	0.0568233
Autotaxin + EL-244	618	624	ESGYSEI	784.336	2.52201	0	0	0
Autotaxin + EL-244	618	624	ESGYSEI	784.336	2.53634	0.5	0.20614	0.0167259
Autotaxin + EL-244	618	624	ESGYSEI	784.336	2.53083	5	0.223641	0.00749977
Autotaxin + EL-244	618	624	ESGYSEI	784.336	2.50909	50	0.581092	0.0798556
Autotaxin	618	625	ESGYSEIF	931.404	4.77727	0	0	0
Autotaxin	618	625	ESGYSEIF	931.404	4.77139	0.5	0.247016	0.0428677
Autotaxin	618	625	ESGYSEIF	931.404	4.76669	5	0.239737	0.0390322
Autotaxin	618	625	ESGYSEIF	931.404	4.74703	50	0.656408	0.0151254
Autotaxin + EL-244	618	625	ESGYSEIF	931.404	4.77727	0	0	0
Autotaxin + EL-244	618	625	ESGYSEIF	931.404	4.76706	0.5	0.265595	0.0340731
Autotaxin + EL-244	618	625	ESGYSEIF	931.404	4.76145	5	0.246019	0.057591
Autotaxin + EL-244	618	625	ESGYSEIF	931.404	4.74908	50	0.516894	0.0366265
Autotaxin	621	626	YSEIFL	771.392	5.70871	0	0	0
Autotaxin	621	626	YSEIFL	771.392	5.71714	0.5	0.265537	0.0196613
Autotaxin	621	626	YSEIFL	771.392	5.71546	5	0.265829	0.0151753
Autotaxin	621	626	YSEIFL	771.392	5.68211	50	0.477763	0.0135483
Autotaxin + EL-244	621	626	YSEIFL	771.392	5.70871	0	0	0
Autotaxin + EL-244	621	626	YSEIFL	771.392	5.70779	0.5	0.257232	0.0197493
Autotaxin + EL-244	621	626	YSEIFL	771.392	5.70106	5	0.284259	0.0221203
Autotaxin + EL-244	621	626	YSEIFL	771.392	5.69352	50	0.478906	0.0265003
Autotaxin	624	629	IFLMPL	733.432	7.03764	0	0	0
Autotaxin	624	629	IFLMPL	733.432	7.02461	0.5	0.0832782	0.0234861
Autotaxin	624	629	IFLMPL	733.432	7.02263	5	0.0890174	0.00688693
Autotaxin	624	629	IFLMPL	733.432	6.9865	50	0.128292	0.00814344
Autotaxin + EL-244	624	629	IFLMPL	733.432	7.03764	0	0	0
Autotaxin + EL-244	624	629	IFLMPL	733.432	7.00995	0.5	0.0661162	0.015005
Autotaxin + EL-244	624	629	IFLMPL	733.432	7.01131	5	0.0661698	0.0226641
Autotaxin + EL-244	624	629	IFLMPL	733.432	6.9939	50	0.130515	0.0178512
Autotaxin	624	630	IFLMPLW	919.511	9.05031	0	0	0
Autotaxin	624	630	IFLMPLW	919.511	9.03384	0.5	0.0939986	0.0183342
Autotaxin	624	630	IFLMPLW	919.511	9.02875	5	0.0930275	0.00713666
Autotaxin	624	630	IFLMPLW	919.511	8.99004	50	0.275113	0.0171087
Autotaxin + EL-244	624	630	IFLMPLW	919.511	9.05031	0	0	0
Autotaxin + EL-244	624	630	IFLMPLW	919.511	9.02348	0.5	0.0888625	0.0131202
Autotaxin + EL-244	624	630	IFLMPLW	919.511	9.02287	5	0.105858	0.011923
Autotaxin + EL-244	624	630	IFLMPLW	919.511	9.01434	50	0.216239	0.0223627
Autotaxin	624	633	IFLMPLWTSY	1270.65	8.79604	0	0	0
Autotaxin	624	633	IFLMPLWTSY	1270.65	8.78726	0.5	0.158263	0.0125483
Autotaxin	624	633	IFLMPLWTSY	1270.65	8.77766	5	0.179432	0.00687054
Autotaxin	624	633	IFLMPLWTSY	1270.65	8.74839	50	0.680822	0.0170644
Autotaxin + EL-244	624	633	IFLMPLWTSY	1270.65	8.79604	0	0	0
Autotaxin + EL-244	624	633	IFLMPLWTSY	1270.65	8.77601	0.5	0.157148	0.00925636
Autotaxin + EL-244	624	633	IFLMPLWTSY	1270.65	8.77637	5	0.185359	0.0208962
Autotaxin + EL-244	624	633	IFLMPLWTSY	1270.65	8.76005	50	0.525309	0.0830493
Autotaxin	625	630	FLMPLW	806.427	8.12427	0	0	0
Autotaxin	625	630	FLMPLW	806.427	8.11612	0.5	0.0659802	0.017785
Autotaxin	625	630	FLMPLW	806.427	8.10764	5	0.0844603	0.0174568
Autotaxin	625	630	FLMPLW	806.427	8.07951	50	0.260744	0.0258105
Autotaxin + EL-244	625	630	FLMPLW	806.427	8.12427	0	0	0
Autotaxin + EL-244	625	630	FLMPLW	806.427	8.10337	0.5	0.0844737	0.0199322
Autotaxin + EL-244	625	630	FLMPLW	806.427	8.101	5	0.0889339	0.0185885
Autotaxin + EL-244	625	630	FLMPLW	806.427	8.08909	50	0.217976	0.0299985
Autotaxin	625	631	FLMPLWT	907.475	7.51236	0	0	0
Autotaxin	625	631	FLMPLWT	907.475	7.5028	0.5	0.113352	0.0173565
Autotaxin	625	631	FLMPLWT	907.475	7.4911	5	0.103681	0.0100719
Autotaxin	625	631	FLMPLWT	907.475	7.45946	50	0.352487	0.0201856
Autotaxin + EL-244	625	631	FLMPLWT	907.475	7.51236	0	0	0
Autotaxin + EL-244	625	631	FLMPLWT	907.475	7.49714	0.5	0.100415	0.00696335
Autotaxin + EL-244	625	631	FLMPLWT	907.475	7.48699	5	0.109413	0.0114364
Autotaxin + EL-244	625	631	FLMPLWT	907.475	7.46773	50	0.294522	0.0332835
Autotaxin	625	632	FLMPLWTS	994.507	7.14136	0	0	0
Autotaxin	625	632	FLMPLWTS	994.507	7.13307	0.5	0.168291	0.0130621
Autotaxin	625	632	FLMPLWTS	994.507	7.12596	5	0.189074	0.0120076
Autotaxin	625	632	FLMPLWTS	994.507	7.10774	50	0.526394	0.0307016
Autotaxin + EL-244	625	632	FLMPLWTS	994.507	7.14136	0	0	0
Autotaxin + EL-244	625	632	FLMPLWTS	994.507	7.13484	0.5	0.16184	0.00693384
Autotaxin + EL-244	625	632	FLMPLWTS	994.507	7.1222	5	0.175169	0.00859427
Autotaxin + EL-244	625	632	FLMPLWTS	994.507	7.10342	50	0.451188	0.0583779
Autotaxin	625	633	FLMPLWTSY	1157.57	7.89766	0	0	0
Autotaxin	625	633	FLMPLWTSY	1157.57	7.88397	0.5	0.201339	0.0110262
Autotaxin	625	633	FLMPLWTSY	1157.57	7.88118	5	0.237781	0.0108337
Autotaxin	625	633	FLMPLWTSY	1157.57	7.85678	50	0.829864	0.0464465
Autotaxin + EL-244	625	633	FLMPLWTSY	1157.57	7.89766	0	0	0
Autotaxin + EL-244	625	633	FLMPLWTSY	1157.57	7.87247	0.5	0.203783	0.0119074
Autotaxin + EL-244	625	633	FLMPLWTSY	1157.57	7.8675	5	0.238319	0.0163654
Autotaxin + EL-244	625	633	FLMPLWTSY	1157.57	7.85392	50	0.681093	0.0978378
Autotaxin	625	636	FLMPLWTSYTVS	1444.72	7.59553	0	0	0
Autotaxin	625	636	FLMPLWTSYTVS	1444.72	7.59656	0.5	0.450994	0.0516315
Autotaxin	625	636	FLMPLWTSYTVS	1444.72	7.58612	5	0.592205	0.0127849
Autotaxin	625	636	FLMPLWTSYTVS	1444.72	7.57087	50	1.60116	0.034418
Autotaxin + EL-244	625	636	FLMPLWTSYTVS	1444.72	7.59553	0	0	0
Autotaxin + EL-244	625	636	FLMPLWTSYTVS	1444.72	7.59076	0.5	0.444823	0.0492912
Autotaxin + EL-244	625	636	FLMPLWTSYTVS	1444.72	7.58852	5	0.523866	0.0512019
Autotaxin + EL-244	625	636	FLMPLWTSYTVS	1444.72	7.56313	50	1.37471	0.100973
Autotaxin	625	638	FLMPLWTSYTVSKQ	1700.87	6.48865	0	0	0
Autotaxin	625	638	FLMPLWTSYTVSKQ	1700.87	6.47877	0.5	1.9171	0.0800453
Autotaxin	625	638	FLMPLWTSYTVSKQ	1700.87	6.47361	5	2.10508	0.0129458
Autotaxin	625	638	FLMPLWTSYTVSKQ	1700.87	6.44826	50	3.48092	0.0623489
Autotaxin + EL-244	625	638	FLMPLWTSYTVSKQ	1700.87	6.48865	0	0	0
Autotaxin + EL-244	625	638	FLMPLWTSYTVSKQ	1700.87	6.47666	0.5	1.95416	0.0220997
Autotaxin + EL-244	625	638	FLMPLWTSYTVSKQ	1700.87	6.47337	5	2.1076	0.103908
Autotaxin + EL-244	625	638	FLMPLWTSYTVSKQ	1700.87	6.46102	50	2.99162	0.143804
Autotaxin	625	640	FLMPLWTSYTVSKQAE	1900.95	6.49886	0	0	0
Autotaxin	625	640	FLMPLWTSYTVSKQAE	1900.95	6.49377	0.5	3.39497	0.0284751
Autotaxin	625	640	FLMPLWTSYTVSKQAE	1900.95	6.47577	5	3.57338	0.0473797
Autotaxin	625	640	FLMPLWTSYTVSKQAE	1900.95	6.45731	50	4.80476	0.0332869
Autotaxin + EL-244	625	640	FLMPLWTSYTVSKQAE	1900.95	6.49886	0	0	0
Autotaxin + EL-244	625	640	FLMPLWTSYTVSKQAE	1900.95	6.48811	0.5	3.34242	0.0219932
Autotaxin + EL-244	625	640	FLMPLWTSYTVSKQAE	1900.95	6.47397	5	3.51576	0.0485899
Autotaxin + EL-244	625	640	FLMPLWTSYTVSKQAE	1900.95	6.46942	50	4.51397	0.129298
Autotaxin	626	631	LMPLWT	760.406	5.83104	0	0	0
Autotaxin	626	631	LMPLWT	760.406	5.83292	0.5	0.151775	0.0977672
Autotaxin	626	631	LMPLWT	760.406	5.8286	5	0.0865663	0.0865455
Autotaxin	626	631	LMPLWT	760.406	5.79068	50	0.0288935	0.0644
Autotaxin + EL-244	626	631	LMPLWT	760.406	5.83104	0	0	0
Autotaxin + EL-244	626	631	LMPLWT	760.406	5.821	0.5	0.155663	0.0637151
Autotaxin + EL-244	626	631	LMPLWT	760.406	5.82357	5	-0.006257	0.165883
Autotaxin + EL-244	626	631	LMPLWT	760.406	5.8081	50	0.127003	0.12317
Autotaxin	626	633	LMPLWTSY	1010.5	6.52857	0	0	0
Autotaxin	626	633	LMPLWTSY	1010.5	6.5222	0.5	0.16046	0.02153
Autotaxin	626	633	LMPLWTSY	1010.5	6.50777	5	0.167099	0.0116123
Autotaxin	626	633	LMPLWTSY	1010.5	6.48305	50	0.591753	0.0712354
Autotaxin + EL-244	626	633	LMPLWTSY	1010.5	6.52857	0	0	0
Autotaxin + EL-244	626	633	LMPLWTSY	1010.5	6.52057	0.5	0.162153	0.0220205
Autotaxin + EL-244	626	633	LMPLWTSY	1010.5	6.50687	5	0.174261	0.0159547
Autotaxin + EL-244	626	633	LMPLWTSY	1010.5	6.50039	50	0.48284	0.0740799
Autotaxin	627	632	MPLWTS	734.354	4.43271	0	0	0
Autotaxin	627	632	MPLWTS	734.354	4.42676	0.5	0.133884	0.0196631
Autotaxin	627	632	MPLWTS	734.354	4.43553	5	0.168379	0.01238
Autotaxin	627	632	MPLWTS	734.354	4.40082	50	0.464127	0.0603927
Autotaxin + EL-244	627	632	MPLWTS	734.354	4.43271	0	0	0
Autotaxin + EL-244	627	632	MPLWTS	734.354	4.42381	0.5	0.15217	0.0237487
Autotaxin + EL-244	627	632	MPLWTS	734.354	4.4221	5	0.157787	0.0142425
Autotaxin + EL-244	627	632	MPLWTS	734.354	4.39389	50	0.391718	0.0519395
Autotaxin	627	633	MPLWTSY	897.418	5.65524	0	0	0
Autotaxin	627	633	MPLWTSY	897.418	5.66328	0.5	0.194187	0.0234701
Autotaxin	627	633	MPLWTSY	897.418	5.65823	5	0.221796	0.0173157
Autotaxin	627	633	MPLWTSY	897.418	5.62953	50	0.782667	0.062846
Autotaxin + EL-244	627	633	MPLWTSY	897.418	5.65524	0	0	0
Autotaxin + EL-244	627	633	MPLWTSY	897.418	5.65662	0.5	0.195769	0.0117316
Autotaxin + EL-244	627	633	MPLWTSY	897.418	5.64783	5	0.211381	0.020389
Autotaxin + EL-244	627	633	MPLWTSY	897.418	5.63807	50	0.667747	0.114616
Autotaxin	627	650	MPLWTSYTVSKQAEVSSVPDHLTS	2663.3	4.68205	0	0	0
Autotaxin	627	650	MPLWTSYTVSKQAEVSSVPDHLTS	2663.3	4.66058	0.5	9.06329	0.112313
Autotaxin	627	650	MPLWTSYTVSKQAEVSSVPDHLTS	2663.3	4.66798	5	9.34726	0.0583366
Autotaxin	627	650	MPLWTSYTVSKQAEVSSVPDHLTS	2663.3	4.61793	50	10.7952	0.0261671
Autotaxin + EL-244	627	650	MPLWTSYTVSKQAEVSSVPDHLTS	2663.3	4.68205	0	0	0
Autotaxin + EL-244	627	650	MPLWTSYTVSKQAEVSSVPDHLTS	2663.3	4.64927	0.5	9.103	0.0838127
Autotaxin + EL-244	627	650	MPLWTSYTVSKQAEVSSVPDHLTS	2663.3	4.64999	5	9.34252	0.0907667
Autotaxin + EL-244	627	650	MPLWTSYTVSKQAEVSSVPDHLTS	2663.3	4.6337	50	10.4511	0.128407
Autotaxin	628	633	PLWTSY	766.377	6.53227	0	0	0
Autotaxin	628	633	PLWTSY	766.377	6.53034	0.5	-0.00834286	0.0605857
Autotaxin	628	633	PLWTSY	766.377	6.52064	5	0.0730754	0.0591993
Autotaxin	628	633	PLWTSY	766.377	6.51799	50	0.242852	0.0296803
Autotaxin + EL-244	628	633	PLWTSY	766.377	6.53227	0	0	0
Autotaxin + EL-244	628	633	PLWTSY	766.377	6.52345	0.5	0.0144936	0.102128
Autotaxin + EL-244	628	633	PLWTSY	766.377	6.52093	5	0.020738	0.0728449
Autotaxin + EL-244	628	633	PLWTSY	766.377	6.51792	50	0.214605	0.0876847
Autotaxin	634	650	TVSKQAEVSSVPDHLTS	1784.9	1.9085	0	0	0
Autotaxin	634	650	TVSKQAEVSSVPDHLTS	1784.9	1.90952	0.5	8.87434	0.0360194
Autotaxin	634	650	TVSKQAEVSSVPDHLTS	1784.9	1.90213	5	9.1317	0.102968
Autotaxin	634	650	TVSKQAEVSSVPDHLTS	1784.9	1.88121	50	9.3044	0.0741241
Autotaxin + EL-244	634	650	TVSKQAEVSSVPDHLTS	1784.9	1.9085	0	0	0
Autotaxin + EL-244	634	650	TVSKQAEVSSVPDHLTS	1784.9	1.91341	0.5	8.86695	0.0575769
Autotaxin + EL-244	634	650	TVSKQAEVSSVPDHLTS	1784.9	1.8993	5	9.10985	0.0374561
Autotaxin + EL-244	634	650	TVSKQAEVSSVPDHLTS	1784.9	1.89142	50	9.21287	0.032914
Autotaxin	634	651	TVSKQAEVSSVPDHLTSC	1887.91	2.34626	0	0	0
Autotaxin	634	651	TVSKQAEVSSVPDHLTSC	1887.91	2.33868	0.5	9.46113	0.0615105
Autotaxin	634	651	TVSKQAEVSSVPDHLTSC	1887.91	2.32842	5	9.74867	0.20132
Autotaxin	634	651	TVSKQAEVSSVPDHLTSC	1887.91	2.31489	50	9.88881	0.129331
Autotaxin + EL-244	634	651	TVSKQAEVSSVPDHLTSC	1887.91	2.34626	0	0	0
Autotaxin + EL-244	634	651	TVSKQAEVSSVPDHLTSC	1887.91	2.34119	0.5	9.48243	0.0565868
Autotaxin + EL-244	634	651	TVSKQAEVSSVPDHLTSC	1887.91	2.3292	5	9.61976	0.0831586
Autotaxin + EL-244	634	651	TVSKQAEVSSVPDHLTSC	1887.91	2.30809	50	9.81559	0.0622875
Autotaxin	637	644	KQAEVSSV	847.452	4.04069	0	0	0
Autotaxin	637	644	KQAEVSSV	847.452	4.01762	0.5	0.143276	0.0451397
Autotaxin	637	644	KQAEVSSV	847.452	4.01971	5	0.086976	0.0238819
Autotaxin	637	644	KQAEVSSV	847.452	4.00689	50	0.330424	0.0335756
Autotaxin + EL-244	637	644	KQAEVSSV	847.452	4.04069	0	0	0
Autotaxin + EL-244	637	644	KQAEVSSV	847.452	4.01105	0.5	0.161228	0.12627
Autotaxin + EL-244	637	644	KQAEVSSV	847.452	4.02892	5	0.149246	0.049816
Autotaxin + EL-244	637	644	KQAEVSSV	847.452	3.98659	50	0.298681	0.0633478
Autotaxin	637	650	KQAEVSSVPDHLTS	1497.75	1.71229	0	0	0
Autotaxin	637	650	KQAEVSSVPDHLTS	1497.75	1.7156	0.5	6.83286	0.0735015
Autotaxin	637	650	KQAEVSSVPDHLTS	1497.75	1.71002	5	7.0165	0.0566576
Autotaxin	637	650	KQAEVSSVPDHLTS	1497.75	1.69411	50	6.87772	0.0380558
Autotaxin + EL-244	637	650	KQAEVSSVPDHLTS	1497.75	1.71229	0	0	0
Autotaxin + EL-244	637	650	KQAEVSSVPDHLTS	1497.75	1.72717	0.5	6.87924	0.0281199
Autotaxin + EL-244	637	650	KQAEVSSVPDHLTS	1497.75	1.71939	5	7.01087	0.0788474
Autotaxin + EL-244	637	650	KQAEVSSVPDHLTS	1497.75	1.70673	50	6.82836	0.0387679
Autotaxin	639	650	AEVSSVPDHLTS	1241.6	2.05399	0	0	0
Autotaxin	639	650	AEVSSVPDHLTS	1241.6	2.04195	0.5	5.60354	0.0269386
Autotaxin	639	650	AEVSSVPDHLTS	1241.6	2.03124	5	5.69658	0.0423696
Autotaxin	639	650	AEVSSVPDHLTS	1241.6	2.01897	50	5.63405	0.0118353
Autotaxin + EL-244	639	650	AEVSSVPDHLTS	1241.6	2.05399	0	0	0
Autotaxin + EL-244	639	650	AEVSSVPDHLTS	1241.6	2.04565	0.5	5.64138	0.0373563
Autotaxin + EL-244	639	650	AEVSSVPDHLTS	1241.6	2.03916	5	5.69043	0.0366633
Autotaxin + EL-244	639	650	AEVSSVPDHLTS	1241.6	2.02085	50	5.55166	0.0271572
Autotaxin	639	651	AEVSSVPDHLTSC	1344.61	2.55004	0	0	0
Autotaxin	639	651	AEVSSVPDHLTSC	1344.61	2.54674	0.5	6.19153	0.0653998
Autotaxin	639	651	AEVSSVPDHLTSC	1344.61	2.53276	5	6.27838	0.0629779
Autotaxin	639	651	AEVSSVPDHLTSC	1344.61	2.52634	50	6.15587	0.0426813
Autotaxin + EL-244	639	651	AEVSSVPDHLTSC	1344.61	2.55004	0	0	0
Autotaxin + EL-244	639	651	AEVSSVPDHLTSC	1344.61	2.55175	0.5	6.19285	0.0520762
Autotaxin + EL-244	639	651	AEVSSVPDHLTSC	1344.61	2.53999	5	6.28622	0.0471854
Autotaxin + EL-244	639	651	AEVSSVPDHLTSC	1344.61	2.52189	50	6.10047	0.0305967
Autotaxin	641	648	VSSVPDHL	853.441	2.24826	0	0	0
Autotaxin	641	648	VSSVPDHL	853.441	2.24438	0.5	2.80302	0.0419066
Autotaxin	641	648	VSSVPDHL	853.441	2.22703	5	2.84871	0.028241
Autotaxin	641	648	VSSVPDHL	853.441	2.2157	50	2.80449	0.0379131
Autotaxin + EL-244	641	648	VSSVPDHL	853.441	2.24826	0	0	0
Autotaxin + EL-244	641	648	VSSVPDHL	853.441	2.24503	0.5	2.83453	0.03498
Autotaxin + EL-244	641	648	VSSVPDHL	853.441	2.23437	5	2.81862	0.0573384
Autotaxin + EL-244	641	648	VSSVPDHL	853.441	2.2217	50	2.74239	0.0340078
Autotaxin	641	650	VSSVPDHLTS	1041.52	1.69635	0	0	0
Autotaxin	641	650	VSSVPDHLTS	1041.52	1.69557	0.5	4.06097	0.0265592
Autotaxin	641	650	VSSVPDHLTS	1041.52	1.6945	5	4.11419	0.0310583
Autotaxin	641	650	VSSVPDHLTS	1041.52	1.68298	50	4.12162	0.025496
Autotaxin + EL-244	641	650	VSSVPDHLTS	1041.52	1.69635	0	0	0
Autotaxin + EL-244	641	650	VSSVPDHLTS	1041.52	1.70975	0.5	4.09999	0.0706792
Autotaxin + EL-244	641	650	VSSVPDHLTS	1041.52	1.70168	5	4.11446	0.0456992
Autotaxin + EL-244	641	650	VSSVPDHLTS	1041.52	1.68908	50	4.06222	0.0142788
Autotaxin	641	651	VSSVPDHLTSC	1144.53	2.18674	0	0	0
Autotaxin	641	651	VSSVPDHLTSC	1144.53	2.18616	0.5	4.58798	0.052533
Autotaxin	641	651	VSSVPDHLTSC	1144.53	2.17015	5	4.6426	0.0604035
Autotaxin	641	651	VSSVPDHLTSC	1144.53	2.16354	50	4.55392	0.0277185
Autotaxin + EL-244	641	651	VSSVPDHLTSC	1144.53	2.18674	0	0	0
Autotaxin + EL-244	641	651	VSSVPDHLTSC	1144.53	2.18876	0.5	4.61475	0.0364569
Autotaxin + EL-244	641	651	VSSVPDHLTSC	1144.53	2.17986	5	4.64077	0.045149
Autotaxin + EL-244	641	651	VSSVPDHLTSC	1144.53	2.16692	50	4.5181	0.0306224
Autotaxin	641	662	VSSVPDHLTSCVRPDVRVSPSF	2384.2	3.66954	0	0	0
Autotaxin	641	662	VSSVPDHLTSCVRPDVRVSPSF	2384.2	3.65678	0.5	5.19878	0.0459347
Autotaxin	641	662	VSSVPDHLTSCVRPDVRVSPSF	2384.2	3.65816	5	5.41466	0.0320917
Autotaxin	641	662	VSSVPDHLTSCVRPDVRVSPSF	2384.2	3.64309	50	7.73049	0.0840949
Autotaxin + EL-244	641	662	VSSVPDHLTSCVRPDVRVSPSF	2384.2	3.66954	0	0	0
Autotaxin + EL-244	641	662	VSSVPDHLTSCVRPDVRVSPSF	2384.2	3.65955	0.5	5.16639	0.0420262
Autotaxin + EL-244	641	662	VSSVPDHLTSCVRPDVRVSPSF	2384.2	3.65041	5	5.33524	0.0441899
Autotaxin + EL-244	641	662	VSSVPDHLTSCVRPDVRVSPSF	2384.2	3.63379	50	7.49014	0.110732
Autotaxin	649	662	TSCVRPDVRVSPSF	1549.78	2.80989	0	0	0
Autotaxin	649	662	TSCVRPDVRVSPSF	1549.78	2.81324	0.5	1.70329	0.0270126
Autotaxin	649	662	TSCVRPDVRVSPSF	1549.78	2.81035	5	1.85661	0.0387169
Autotaxin	649	662	TSCVRPDVRVSPSF	1549.78	2.80125	50	4.55589	0.0649174
Autotaxin + EL-244	649	662	TSCVRPDVRVSPSF	1549.78	2.80989	0	0	0
Autotaxin + EL-244	649	662	TSCVRPDVRVSPSF	1549.78	2.81393	0.5	1.68912	0.034001
Autotaxin + EL-244	649	662	TSCVRPDVRVSPSF	1549.78	2.81381	5	1.82621	0.0752985
Autotaxin + EL-244	649	662	TSCVRPDVRVSPSF	1549.78	2.78812	50	4.29512	0.269092
Autotaxin	651	662	CVRPDVRVSPSF	1361.7	2.66213	0	0	0
Autotaxin	651	662	CVRPDVRVSPSF	1361.7	2.67788	0.5	1.28844	0.0178143
Autotaxin	651	662	CVRPDVRVSPSF	1361.7	2.67393	5	1.41991	0.0420402
Autotaxin	651	662	CVRPDVRVSPSF	1361.7	2.66082	50	3.99803	0.0163174
Autotaxin + EL-244	651	662	CVRPDVRVSPSF	1361.7	2.66213	0	0	0
Autotaxin + EL-244	651	662	CVRPDVRVSPSF	1361.7	2.67855	0.5	1.26311	0.0176943
Autotaxin + EL-244	651	662	CVRPDVRVSPSF	1361.7	2.66973	5	1.42277	0.0386542
Autotaxin + EL-244	651	662	CVRPDVRVSPSF	1361.7	2.64335	50	3.75213	0.169853
Autotaxin	652	662	VRPDVRVSPSF	1258.69	2.44556	0	0	0
Autotaxin	652	662	VRPDVRVSPSF	1258.69	2.45422	0.5	1.20807	0.0426789
Autotaxin	652	662	VRPDVRVSPSF	1258.69	2.44869	5	1.35763	0.0246184
Autotaxin	652	662	VRPDVRVSPSF	1258.69	2.4467	50	3.6375	0.0140149
Autotaxin + EL-244	652	662	VRPDVRVSPSF	1258.69	2.44556	0	0	0
Autotaxin + EL-244	652	662	VRPDVRVSPSF	1258.69	2.4589	0.5	1.20463	0.0387856
Autotaxin + EL-244	652	662	VRPDVRVSPSF	1258.69	2.45029	5	1.32567	0.0515522
Autotaxin + EL-244	652	662	VRPDVRVSPSF	1258.69	2.43968	50	3.43817	0.128652
Autotaxin	663	668	SQNCLA	635.282	1.6041	0	0	0
Autotaxin	663	668	SQNCLA	635.282	1.60221	0.5	0.592016	0.0305937
Autotaxin	663	668	SQNCLA	635.282	1.59881	5	0.779623	0.0561263
Autotaxin	663	668	SQNCLA	635.282	1.59037	50	2.49504	0.114864
Autotaxin + EL-244	663	668	SQNCLA	635.282	1.6041	0	0	0
Autotaxin + EL-244	663	668	SQNCLA	635.282	1.61398	0.5	0.581246	0.0290195
Autotaxin + EL-244	663	668	SQNCLA	635.282	1.60728	5	0.689435	0.0688674
Autotaxin + EL-244	663	668	SQNCLA	635.282	1.59417	50	2.46933	0.0718353
Autotaxin	667	678	LAYKNDKQMSYG	1417.68	1.62901	0	0	0
Autotaxin	667	678	LAYKNDKQMSYG	1417.68	1.63767	0.5	2.68633	0.0363811
Autotaxin	667	678	LAYKNDKQMSYG	1417.68	1.63608	5	3.00122	0.0818413
Autotaxin	667	678	LAYKNDKQMSYG	1417.68	1.61669	50	5.29428	0.155481
Autotaxin + EL-244	667	678	LAYKNDKQMSYG	1417.68	1.62901	0	0	0
Autotaxin + EL-244	667	678	LAYKNDKQMSYG	1417.68	1.65234	0.5	2.62169	0.0390897
Autotaxin + EL-244	667	678	LAYKNDKQMSYG	1417.68	1.63851	5	2.85154	0.111442
Autotaxin + EL-244	667	678	LAYKNDKQMSYG	1417.68	1.62732	50	5.07955	0.148581
Autotaxin	668	678	AYKNDKQMSYG	1304.59	1.40479	0	0	0
Autotaxin	668	678	AYKNDKQMSYG	1304.59	1.40977	0.5	2.5794	0.0262292
Autotaxin	668	678	AYKNDKQMSYG	1304.59	1.39714	5	2.85127	0.0568584
Autotaxin	668	678	AYKNDKQMSYG	1304.59	1.39799	50	4.55688	0.0904591
Autotaxin + EL-244	668	678	AYKNDKQMSYG	1304.59	1.40479	0	0	0
Autotaxin + EL-244	668	678	AYKNDKQMSYG	1304.59	1.41672	0.5	2.51213	0.031623
Autotaxin + EL-244	668	678	AYKNDKQMSYG	1304.59	1.41339	5	2.72147	0.102808
Autotaxin + EL-244	668	678	AYKNDKQMSYG	1304.59	1.40302	50	4.42902	0.0938117
Autotaxin	669	678	YKNDKQMSYG	1233.56	1.39036	0	0	0
Autotaxin	669	678	YKNDKQMSYG	1233.56	1.388	0.5	2.43967	0.0232585
Autotaxin	669	678	YKNDKQMSYG	1233.56	1.3772	5	2.7127	0.083789
Autotaxin	669	678	YKNDKQMSYG	1233.56	1.37915	50	4.016	0.0455851
Autotaxin + EL-244	669	678	YKNDKQMSYG	1233.56	1.39036	0	0	0
Autotaxin + EL-244	669	678	YKNDKQMSYG	1233.56	1.40014	0.5	2.40194	0.0435708
Autotaxin + EL-244	669	678	YKNDKQMSYG	1233.56	1.39227	5	2.58015	0.109142
Autotaxin + EL-244	669	678	YKNDKQMSYG	1233.56	1.38635	50	3.91095	0.104194
Autotaxin	678	685	GFLFPPYL	953.513	7.7484	0	0	0
Autotaxin	678	685	GFLFPPYL	953.513	7.74136	0.5	0.909238	0.0206358
Autotaxin	678	685	GFLFPPYL	953.513	7.74103	5	0.966403	0.0296569
Autotaxin	678	685	GFLFPPYL	953.513	7.71607	50	1.31785	0.0898303
Autotaxin + EL-244	678	685	GFLFPPYL	953.513	7.7484	0	0	0
Autotaxin + EL-244	678	685	GFLFPPYL	953.513	7.73559	0.5	0.876658	0.0629788
Autotaxin + EL-244	678	685	GFLFPPYL	953.513	7.73447	5	0.903741	0.0229257
Autotaxin + EL-244	678	685	GFLFPPYL	953.513	7.71072	50	1.13666	0.0320806
Autotaxin	679	685	FLFPPYL	896.492	7.56202	0	0	0
Autotaxin	679	685	FLFPPYL	896.492	7.54259	0.5	0.801168	0.0185429
Autotaxin	679	685	FLFPPYL	896.492	7.53648	5	0.858233	0.0195966
Autotaxin	679	685	FLFPPYL	896.492	7.51425	50	1.14322	0.0182275
Autotaxin + EL-244	679	685	FLFPPYL	896.492	7.56202	0	0	0
Autotaxin + EL-244	679	685	FLFPPYL	896.492	7.53338	0.5	0.813873	0.0206862
Autotaxin + EL-244	679	685	FLFPPYL	896.492	7.53877	5	0.859033	0.0209165
Autotaxin + EL-244	679	685	FLFPPYL	896.492	7.51074	50	1.09064	0.0361034
Autotaxin	679	691	FLFPPYLSSSPEA	1454.72	6.27565	0	0	0
Autotaxin	679	691	FLFPPYLSSSPEA	1454.72	6.28028	0.5	3.04838	0.0435559
Autotaxin	679	691	FLFPPYLSSSPEA	1454.72	6.26056	5	3.43767	0.0695781
Autotaxin	679	691	FLFPPYLSSSPEA	1454.72	6.2316	50	4.35016	0.0667548
Autotaxin + EL-244	679	691	FLFPPYLSSSPEA	1454.72	6.27565	0	0	0
Autotaxin + EL-244	679	691	FLFPPYLSSSPEA	1454.72	6.27477	0.5	3.03379	0.0875064
Autotaxin + EL-244	679	691	FLFPPYLSSSPEA	1454.72	6.26023	5	3.3336	0.132671
Autotaxin + EL-244	679	691	FLFPPYLSSSPEA	1454.72	6.23711	50	4.27401	0.0458611
Autotaxin	679	693	FLFPPYLSSSPEAKY	1745.88	5.87264	0	0	0
Autotaxin	679	693	FLFPPYLSSSPEAKY	1745.88	5.87311	0.5	4.20786	0.0511819
Autotaxin	679	693	FLFPPYLSSSPEAKY	1745.88	5.89246	5	4.78573	0.0499737
Autotaxin	679	693	FLFPPYLSSSPEAKY	1745.88	5.8434	50	6.24409	0.070967
Autotaxin + EL-244	679	693	FLFPPYLSSSPEAKY	1745.88	5.87264	0	0	0
Autotaxin + EL-244	679	693	FLFPPYLSSSPEAKY	1745.88	5.85947	0.5	4.13023	0.0680462
Autotaxin + EL-244	679	693	FLFPPYLSSSPEAKY	1745.88	5.86422	5	4.52025	0.26345
Autotaxin + EL-244	679	693	FLFPPYLSSSPEAKY	1745.88	5.84198	50	6.13772	0.0734904
Autotaxin	679	695	FLFPPYLSSSPEAKYDA	1931.94	5.78256	0	0	0
Autotaxin	679	695	FLFPPYLSSSPEAKYDA	1931.94	5.79203	0.5	4.41679	0.0629251
Autotaxin	679	695	FLFPPYLSSSPEAKYDA	1931.94	5.79422	5	5.15621	0.124208
Autotaxin	679	695	FLFPPYLSSSPEAKYDA	1931.94	5.77526	50	6.95458	0.115062
Autotaxin + EL-244	679	695	FLFPPYLSSSPEAKYDA	1931.94	5.78256	0	0	0
Autotaxin + EL-244	679	695	FLFPPYLSSSPEAKYDA	1931.94	5.78231	0.5	4.36272	0.0654382
Autotaxin + EL-244	679	695	FLFPPYLSSSPEAKYDA	1931.94	5.77328	5	4.79448	0.26235
Autotaxin + EL-244	679	695	FLFPPYLSSSPEAKYDA	1931.94	5.78327	50	6.80433	0.0761188
Autotaxin	679	696	FLFPPYLSSSPEAKYDAF	2079.01	6.77103	0	0	0
Autotaxin	679	696	FLFPPYLSSSPEAKYDAF	2079.01	6.76418	0.5	4.38404	0.0469234
Autotaxin	679	696	FLFPPYLSSSPEAKYDAF	2079.01	6.72409	5	5.01773	0.098166
Autotaxin	679	696	FLFPPYLSSSPEAKYDAF	2079.01	6.7301	50	7.08376	0.0767403
Autotaxin + EL-244	679	696	FLFPPYLSSSPEAKYDAF	2079.01	6.77103	0	0	0
Autotaxin + EL-244	679	696	FLFPPYLSSSPEAKYDAF	2079.01	6.76488	0.5	4.30984	0.0638315
Autotaxin + EL-244	679	696	FLFPPYLSSSPEAKYDAF	2079.01	6.76454	5	4.73309	0.283138
Autotaxin + EL-244	679	696	FLFPPYLSSSPEAKYDAF	2079.01	6.74192	50	6.91573	0.0931159
Autotaxin	679	697	FLFPPYLSSSPEAKYDAFL	2192.09	7.3802	0	0	0
Autotaxin	679	697	FLFPPYLSSSPEAKYDAFL	2192.09	7.35977	0.5	4.21097	0.0842708
Autotaxin	679	697	FLFPPYLSSSPEAKYDAFL	2192.09	7.35264	5	4.82439	0.101414
Autotaxin	679	697	FLFPPYLSSSPEAKYDAFL	2192.09	7.33321	50	6.82858	0.095669
Autotaxin + EL-244	679	697	FLFPPYLSSSPEAKYDAFL	2192.09	7.3802	0	0	0
Autotaxin + EL-244	679	697	FLFPPYLSSSPEAKYDAFL	2192.09	7.35426	0.5	4.12259	0.0617415
Autotaxin + EL-244	679	697	FLFPPYLSSSPEAKYDAFL	2192.09	7.36523	5	4.60538	0.258735
Autotaxin + EL-244	679	697	FLFPPYLSSSPEAKYDAFL	2192.09	7.33936	50	6.69665	0.102072
Autotaxin	680	685	LFPPYL	749.423	5.82975	0	0	0
Autotaxin	680	685	LFPPYL	749.423	5.82272	0.5	0.872369	0.0195355
Autotaxin	680	685	LFPPYL	749.423	5.81421	5	0.962729	0.00991899
Autotaxin	680	685	LFPPYL	749.423	5.78086	50	1.09488	0.0142452
Autotaxin + EL-244	680	685	LFPPYL	749.423	5.82975	0	0	0
Autotaxin + EL-244	680	685	LFPPYL	749.423	5.80522	0.5	0.854925	0.0375923
Autotaxin + EL-244	680	685	LFPPYL	749.423	5.81019	5	0.966794	0.0325817
Autotaxin + EL-244	680	685	LFPPYL	749.423	5.79403	50	1.06147	0.044177
Autotaxin	681	693	FPPYLSSSPEAKY	1485.73	5.86594	0	0	0
Autotaxin	681	693	FPPYLSSSPEAKY	1485.73	5.87318	0.5	3.50701	0.114348
Autotaxin	681	693	FPPYLSSSPEAKY	1485.73	5.85747	5	3.86609	0.0368876
Autotaxin	681	693	FPPYLSSSPEAKY	1485.73	5.83908	50	4.8864	0.0501792
Autotaxin + EL-244	681	693	FPPYLSSSPEAKY	1485.73	5.86594	0	0	0
Autotaxin + EL-244	681	693	FPPYLSSSPEAKY	1485.73	5.86237	0.5	3.34686	0.0732757
Autotaxin + EL-244	681	693	FPPYLSSSPEAKY	1485.73	5.86344	5	3.69976	0.255382
Autotaxin + EL-244	681	693	FPPYLSSSPEAKY	1485.73	5.85077	50	4.92771	0.063952
Autotaxin	682	696	PPYLSSSPEAKYDAF	1671.79	6.76769	0	0	0
Autotaxin	682	696	PPYLSSSPEAKYDAF	1671.79	6.74772	0.5	3.86162	0.0447268
Autotaxin	682	696	PPYLSSSPEAKYDAF	1671.79	6.73383	5	4.53538	0.0535217
Autotaxin	682	696	PPYLSSSPEAKYDAF	1671.79	6.73227	50	6.14242	0.146291
Autotaxin + EL-244	682	696	PPYLSSSPEAKYDAF	1671.79	6.76769	0	0	0
Autotaxin + EL-244	682	696	PPYLSSSPEAKYDAF	1671.79	6.74485	0.5	3.74323	0.0763388
Autotaxin + EL-244	682	696	PPYLSSSPEAKYDAF	1671.79	6.74031	5	4.20654	0.226375
Autotaxin + EL-244	682	696	PPYLSSSPEAKYDAF	1671.79	6.72938	50	6.02773	0.196182
Autotaxin	686	693	SSSPEAKY	868.405	1.35411	0	0	0
Autotaxin	686	693	SSSPEAKY	868.405	1.34937	0.5	2.56877	0.0316941
Autotaxin	686	693	SSSPEAKY	868.405	1.34531	5	3.0549	0.078414
Autotaxin	686	693	SSSPEAKY	868.405	1.34458	50	3.70597	0.033865
Autotaxin + EL-244	686	693	SSSPEAKY	868.405	1.35411	0	0	0
Autotaxin + EL-244	686	693	SSSPEAKY	868.405	1.36191	0.5	2.57403	0.0275518
Autotaxin + EL-244	686	693	SSSPEAKY	868.405	1.35628	5	2.83034	0.206827
Autotaxin + EL-244	686	693	SSSPEAKY	868.405	1.34985	50	3.70422	0.0331477
Autotaxin	686	696	SSSPEAKYDAF	1201.54	2.8822	0	0	0
Autotaxin	686	696	SSSPEAKYDAF	1201.54	2.88191	0.5	2.77797	0.041436
Autotaxin	686	696	SSSPEAKYDAF	1201.54	2.87638	5	3.21845	0.113229
Autotaxin	686	696	SSSPEAKYDAF	1201.54	2.8672	50	4.42325	0.0405303
Autotaxin + EL-244	686	696	SSSPEAKYDAF	1201.54	2.8822	0	0	0
Autotaxin + EL-244	686	696	SSSPEAKYDAF	1201.54	2.88436	0.5	2.71523	0.0425372
Autotaxin + EL-244	686	696	SSSPEAKYDAF	1201.54	2.87879	5	2.99026	0.231851
Autotaxin + EL-244	686	696	SSSPEAKYDAF	1201.54	2.84959	50	4.35162	0.0537669
Autotaxin	696	701	FLVTNM	724.37	4.18355	0	0	0
Autotaxin	696	701	FLVTNM	724.37	4.17536	0.5	0.160972	0.0313676
Autotaxin	696	701	FLVTNM	724.37	4.17907	5	0.152896	0.0115102
Autotaxin	696	701	FLVTNM	724.37	4.15012	50	0.321447	0.0772594
Autotaxin + EL-244	696	701	FLVTNM	724.37	4.18355	0	0	0
Autotaxin + EL-244	696	701	FLVTNM	724.37	4.16931	0.5	0.146642	0.0286325
Autotaxin + EL-244	696	701	FLVTNM	724.37	4.17573	5	0.125719	0.0319995
Autotaxin + EL-244	696	701	FLVTNM	724.37	4.1559	50	0.393485	0.0819251
Autotaxin	696	708	FLVTNMVPMYPAF	1529.75	7.49665	0	0	0
Autotaxin	696	708	FLVTNMVPMYPAF	1529.75	7.47529	0.5	0.799526	0.0306592
Autotaxin	696	708	FLVTNMVPMYPAF	1529.75	7.47208	5	0.821693	0.08744
Autotaxin	696	708	FLVTNMVPMYPAF	1529.75	7.43786	50	1.59194	0.211265
Autotaxin + EL-244	696	708	FLVTNMVPMYPAF	1529.75	7.49665	0	0	0
Autotaxin + EL-244	696	708	FLVTNMVPMYPAF	1529.75	7.48214	0.5	0.844495	0.0479888
Autotaxin + EL-244	696	708	FLVTNMVPMYPAF	1529.75	7.47303	5	0.798991	0.0831153
Autotaxin + EL-244	696	708	FLVTNMVPMYPAF	1529.75	7.45172	50	1.37467	0.126273
Autotaxin	697	705	LVTNMVPMY	1067.53	4.78387	0	0	0
Autotaxin	697	705	LVTNMVPMY	1067.53	4.78383	0.5	0.225954	0.0287115
Autotaxin	697	705	LVTNMVPMY	1067.53	4.78203	5	0.257261	0.0276104
Autotaxin	697	705	LVTNMVPMY	1067.53	4.75294	50	0.735828	0.082875
Autotaxin + EL-244	697	705	LVTNMVPMY	1067.53	4.78387	0	0	0
Autotaxin + EL-244	697	705	LVTNMVPMY	1067.53	4.77298	0.5	0.234196	0.0237765
Autotaxin + EL-244	697	705	LVTNMVPMY	1067.53	4.76601	5	0.242918	0.0286552
Autotaxin + EL-244	697	705	LVTNMVPMY	1067.53	4.75494	50	0.604938	0.0831461
Autotaxin	697	708	LVTNMVPMYPAF	1382.68	6.40537	0	0	0
Autotaxin	697	708	LVTNMVPMYPAF	1382.68	6.4042	0.5	0.804747	0.0236377
Autotaxin	697	708	LVTNMVPMYPAF	1382.68	6.40494	5	0.837654	0.0253161
Autotaxin	697	708	LVTNMVPMYPAF	1382.68	6.37215	50	1.68796	0.0907155
Autotaxin + EL-244	697	708	LVTNMVPMYPAF	1382.68	6.40537	0	0	0
Autotaxin + EL-244	697	708	LVTNMVPMYPAF	1382.68	6.40397	0.5	0.79631	0.0231383
Autotaxin + EL-244	697	708	LVTNMVPMYPAF	1382.68	6.38778	5	0.834119	0.0249317
Autotaxin + EL-244	697	708	LVTNMVPMYPAF	1382.68	6.36603	50	1.51082	0.157704
Autotaxin	697	714	LVTNMVPMYPAFKRVWNY	2229.13	6.26922	0	0	0
Autotaxin	697	714	LVTNMVPMYPAFKRVWNY	2229.13	6.27208	0.5	1.35387	0.0143001
Autotaxin	697	714	LVTNMVPMYPAFKRVWNY	2229.13	6.26996	5	1.493	0.0288659
Autotaxin	697	714	LVTNMVPMYPAFKRVWNY	2229.13	6.21198	50	3.66361	0.141184
Autotaxin + EL-244	697	714	LVTNMVPMYPAFKRVWNY	2229.13	6.26922	0	0	0
Autotaxin + EL-244	697	714	LVTNMVPMYPAFKRVWNY	2229.13	6.26495	0.5	1.37722	0.0247044
Autotaxin + EL-244	697	714	LVTNMVPMYPAFKRVWNY	2229.13	6.25595	5	1.44711	0.0801704
Autotaxin + EL-244	697	714	LVTNMVPMYPAFKRVWNY	2229.13	6.23079	50	3.28759	0.264561
Autotaxin	697	715	LVTNMVPMYPAFKRVWNYF	2376.2	7.60375	0	0	0
Autotaxin	697	715	LVTNMVPMYPAFKRVWNYF	2376.2	7.59528	0.5	1.37471	0.0231459
Autotaxin	697	715	LVTNMVPMYPAFKRVWNYF	2376.2	7.5887	5	1.49865	0.0394093
Autotaxin	697	715	LVTNMVPMYPAFKRVWNYF	2376.2	7.56456	50	3.50373	0.0863268
Autotaxin + EL-244	697	715	LVTNMVPMYPAFKRVWNYF	2376.2	7.60375	0	0	0
Autotaxin + EL-244	697	715	LVTNMVPMYPAFKRVWNYF	2376.2	7.59375	0.5	1.37105	0.0286394
Autotaxin + EL-244	697	715	LVTNMVPMYPAFKRVWNYF	2376.2	7.58811	5	1.459	0.0794272
Autotaxin + EL-244	697	715	LVTNMVPMYPAFKRVWNYF	2376.2	7.56617	50	3.16417	0.310329
Autotaxin	698	708	VTNMVPMYPAF	1269.6	5.90932	0	0	0
Autotaxin	698	708	VTNMVPMYPAF	1269.6	5.92423	0.5	0.78108	0.00642595
Autotaxin	698	708	VTNMVPMYPAF	1269.6	5.91062	5	0.822216	0.0102348
Autotaxin	698	708	VTNMVPMYPAF	1269.6	5.88457	50	1.46167	0.0595585
Autotaxin + EL-244	698	708	VTNMVPMYPAF	1269.6	5.90932	0	0	0
Autotaxin + EL-244	698	708	VTNMVPMYPAF	1269.6	5.91711	0.5	0.799496	0.0111041
Autotaxin + EL-244	698	708	VTNMVPMYPAF	1269.6	5.90666	5	0.817718	0.0067214
Autotaxin + EL-244	698	708	VTNMVPMYPAF	1269.6	5.89871	50	1.33826	0.135624
Autotaxin	698	714	VTNMVPMYPAFKRVWNY	2116.05	5.93284	0	0	0
Autotaxin	698	714	VTNMVPMYPAFKRVWNY	2116.05	5.93351	0.5	1.41078	0.0358224
Autotaxin	698	714	VTNMVPMYPAFKRVWNY	2116.05	5.91697	5	1.55723	0.0557449
Autotaxin	698	714	VTNMVPMYPAFKRVWNY	2116.05	5.88285	50	3.37516	0.055524
Autotaxin + EL-244	698	714	VTNMVPMYPAFKRVWNY	2116.05	5.93284	0	0	0
Autotaxin + EL-244	698	714	VTNMVPMYPAFKRVWNY	2116.05	5.93519	0.5	1.40697	0.0433469
Autotaxin + EL-244	698	714	VTNMVPMYPAFKRVWNY	2116.05	5.9188	5	1.52057	0.0859343
Autotaxin + EL-244	698	714	VTNMVPMYPAFKRVWNY	2116.05	5.90602	50	2.96727	0.311843
Autotaxin	698	715	VTNMVPMYPAFKRVWNYF	2263.12	7.35089	0	0	0
Autotaxin	698	715	VTNMVPMYPAFKRVWNYF	2263.12	7.33162	0.5	1.4302	0.0344491
Autotaxin	698	715	VTNMVPMYPAFKRVWNYF	2263.12	7.32551	5	1.55715	0.0292452
Autotaxin	698	715	VTNMVPMYPAFKRVWNYF	2263.12	7.29035	50	3.39728	0.0954153
Autotaxin + EL-244	698	715	VTNMVPMYPAFKRVWNYF	2263.12	7.35089	0	0	0
Autotaxin + EL-244	698	715	VTNMVPMYPAFKRVWNYF	2263.12	7.32715	0.5	1.41765	0.0361083
Autotaxin + EL-244	698	715	VTNMVPMYPAFKRVWNYF	2263.12	7.32524	5	1.51296	0.0632811
Autotaxin + EL-244	698	715	VTNMVPMYPAFKRVWNYF	2263.12	7.29052	50	3.03186	0.286161
Autotaxin	700	705	NMVPMY	754.326	3.7392	0	0	0
Autotaxin	700	705	NMVPMY	754.326	3.73625	0.5	0.124345	0.0243072
Autotaxin	700	705	NMVPMY	754.326	3.73895	5	0.151628	0.0184058
Autotaxin	700	705	NMVPMY	754.326	3.72196	50	0.394995	0.0613259
Autotaxin + EL-244	700	705	NMVPMY	754.326	3.7392	0	0	0
Autotaxin + EL-244	700	705	NMVPMY	754.326	3.73584	0.5	0.135318	0.0519003
Autotaxin + EL-244	700	705	NMVPMY	754.326	3.73661	5	0.131521	0.0196865
Autotaxin + EL-244	700	705	NMVPMY	754.326	3.7121	50	0.3234	0.0811669
Autotaxin	700	708	NMVPMYPAF	1069.48	5.85157	0	0	0
Autotaxin	700	708	NMVPMYPAF	1069.48	5.85608	0.5	0.791641	0.0196683
Autotaxin	700	708	NMVPMYPAF	1069.48	5.84707	5	0.820427	0.028493
Autotaxin	700	708	NMVPMYPAF	1069.48	5.81582	50	1.23582	0.0750126
Autotaxin + EL-244	700	708	NMVPMYPAF	1069.48	5.85157	0	0	0
Autotaxin + EL-244	700	708	NMVPMYPAF	1069.48	5.84647	0.5	0.799869	0.0202701
Autotaxin + EL-244	700	708	NMVPMYPAF	1069.48	5.84116	5	0.807208	0.0232832
Autotaxin + EL-244	700	708	NMVPMYPAF	1069.48	5.83077	50	1.10334	0.068234
Autotaxin	700	714	NMVPMYPAFKRVWNY	1915.93	5.77096	0	0	0
Autotaxin	700	714	NMVPMYPAFKRVWNY	1915.93	5.77493	0.5	1.47312	0.0359786
Autotaxin	700	714	NMVPMYPAFKRVWNY	1915.93	5.77208	5	1.54834	0.0309901
Autotaxin	700	714	NMVPMYPAFKRVWNY	1915.93	5.7357	50	3.04327	0.0547389
Autotaxin + EL-244	700	714	NMVPMYPAFKRVWNY	1915.93	5.77096	0	0	0
Autotaxin + EL-244	700	714	NMVPMYPAFKRVWNY	1915.93	5.76666	0.5	1.39861	0.0278535
Autotaxin + EL-244	700	714	NMVPMYPAFKRVWNY	1915.93	5.76676	5	1.48832	0.0855587
Autotaxin + EL-244	700	714	NMVPMYPAFKRVWNY	1915.93	5.75607	50	2.69086	0.382287
Autotaxin	702	708	VPMYPAF	824.401	4.98606	0	0	0
Autotaxin	702	708	VPMYPAF	824.401	4.99392	0.5	0.691896	0.0146755
Autotaxin	702	708	VPMYPAF	824.401	4.99542	5	0.7078	0.0148075
Autotaxin	702	708	VPMYPAF	824.401	4.9669	50	1.12121	0.0438949
Autotaxin + EL-244	702	708	VPMYPAF	824.401	4.98606	0	0	0
Autotaxin + EL-244	702	708	VPMYPAF	824.401	4.98656	0.5	0.683277	0.0174375
Autotaxin + EL-244	702	708	VPMYPAF	824.401	4.98194	5	0.712574	0.0143734
Autotaxin + EL-244	702	708	VPMYPAF	824.401	4.96958	50	1.02234	0.0741767
Autotaxin	702	715	VPMYPAFKRVWNYF	1817.92	6.74937	0	0	0
Autotaxin	702	715	VPMYPAFKRVWNYF	1817.92	6.73593	0.5	1.31923	0.0164223
Autotaxin	702	715	VPMYPAFKRVWNYF	1817.92	6.71284	5	1.47133	0.0370286
Autotaxin	702	715	VPMYPAFKRVWNYF	1817.92	6.71386	50	2.89072	0.0361336
Autotaxin + EL-244	702	715	VPMYPAFKRVWNYF	1817.92	6.74937	0	0	0
Autotaxin + EL-244	702	715	VPMYPAFKRVWNYF	1817.92	6.73705	0.5	1.30085	0.0322737
Autotaxin + EL-244	702	715	VPMYPAFKRVWNYF	1817.92	6.73064	5	1.40113	0.0647692
Autotaxin + EL-244	702	715	VPMYPAFKRVWNYF	1817.92	6.71415	50	2.64666	0.20608
Autotaxin	703	708	PMYPAF	725.333	6.40636	0	0	0
Autotaxin	703	708	PMYPAF	725.333	6.39703	0.5	0.366302	0.0156615
Autotaxin	703	708	PMYPAF	725.333	6.41165	5	0.392028	0.00904193
Autotaxin	703	708	PMYPAF	725.333	6.36911	50	0.671983	0.0473352
Autotaxin + EL-244	703	708	PMYPAF	725.333	6.40636	0	0	0
Autotaxin + EL-244	703	708	PMYPAF	725.333	6.40171	0.5	0.373056	0.0102854
Autotaxin + EL-244	703	708	PMYPAF	725.333	6.39002	5	0.389185	0.0125104
Autotaxin + EL-244	703	708	PMYPAF	725.333	6.36585	50	0.603675	0.0476364
Autotaxin	709	715	KRVWNYF	1012.54	4.04126	0	0	0
Autotaxin	709	715	KRVWNYF	1012.54	4.0242	0.5	0.166364	0.0210247
Autotaxin	709	715	KRVWNYF	1012.54	4.04373	5	0.165993	0.0196991
Autotaxin	709	715	KRVWNYF	1012.54	4.01745	50	0.604315	0.0430023
Autotaxin + EL-244	709	715	KRVWNYF	1012.54	4.04126	0	0	0
Autotaxin + EL-244	709	715	KRVWNYF	1012.54	4.02594	0.5	0.133489	0.026281
Autotaxin + EL-244	709	715	KRVWNYF	1012.54	4.02764	5	0.147637	0.0288365
Autotaxin + EL-244	709	715	KRVWNYF	1012.54	3.99992	50	0.509331	0.0695131
Autotaxin	715	725	FQRVLVKKYAL	1364.84	2.41966	0	0	0
Autotaxin	715	725	FQRVLVKKYAL	1364.84	2.4359	0.5	0.240326	0.00720693
Autotaxin	715	725	FQRVLVKKYAL	1364.84	2.42171	5	0.277156	0.0130769
Autotaxin	715	725	FQRVLVKKYAL	1364.84	2.42819	50	1.3203	0.108255
Autotaxin + EL-244	715	725	FQRVLVKKYAL	1364.84	2.41966	0	0	0
Autotaxin + EL-244	715	725	FQRVLVKKYAL	1364.84	2.43562	0.5	0.249927	0.0111689
Autotaxin + EL-244	715	725	FQRVLVKKYAL	1364.84	2.43244	5	0.271053	0.0104
Autotaxin + EL-244	715	725	FQRVLVKKYAL	1364.84	2.4186	50	1.0459	0.151025
Autotaxin	715	731	FQRVLVKKYALERNGVN	2034.16	1.9271	0	0	0
Autotaxin	715	731	FQRVLVKKYALERNGVN	2034.16	1.92461	0.5	0.788324	0.00639526
Autotaxin	715	731	FQRVLVKKYALERNGVN	2034.16	1.91493	5	0.840747	0.00512907
Autotaxin	715	731	FQRVLVKKYALERNGVN	2034.16	1.9113	50	2.76321	0.0992075
Autotaxin + EL-244	715	731	FQRVLVKKYALERNGVN	2034.16	1.9271	0	0	0
Autotaxin + EL-244	715	731	FQRVLVKKYALERNGVN	2034.16	1.9341	0.5	0.791673	0.0106765
Autotaxin + EL-244	715	731	FQRVLVKKYALERNGVN	2034.16	1.92141	5	0.862614	0.00775438
Autotaxin + EL-244	715	731	FQRVLVKKYALERNGVN	2034.16	1.91253	50	2.35635	0.316561
Autotaxin	716	725	QRVLVKKYAL	1217.77	1.80152	0	0	0
Autotaxin	716	725	QRVLVKKYAL	1217.77	1.81139	0.5	0.241532	0.0140511
Autotaxin	716	725	QRVLVKKYAL	1217.77	1.80748	5	0.254177	0.0214756
Autotaxin	716	725	QRVLVKKYAL	1217.77	1.80439	50	1.18132	0.1295
Autotaxin + EL-244	716	725	QRVLVKKYAL	1217.77	1.80152	0	0	0
Autotaxin + EL-244	716	725	QRVLVKKYAL	1217.77	1.82435	0.5	0.226561	0.0159257
Autotaxin + EL-244	716	725	QRVLVKKYAL	1217.77	1.81523	5	0.257062	0.0128194
Autotaxin + EL-244	716	725	QRVLVKKYAL	1217.77	1.80778	50	0.97135	0.174183
Autotaxin	716	731	QRVLVKKYALERNGVN	1887.09	1.4971	0	0	0
Autotaxin	716	731	QRVLVKKYALERNGVN	1887.09	1.49728	0.5	0.847917	0.0281943
Autotaxin	716	731	QRVLVKKYALERNGVN	1887.09	1.48606	5	0.886546	0.0272279
Autotaxin	716	731	QRVLVKKYALERNGVN	1887.09	1.48294	50	2.72826	0.0790441
Autotaxin + EL-244	716	731	QRVLVKKYALERNGVN	1887.09	1.4971	0	0	0
Autotaxin + EL-244	716	731	QRVLVKKYALERNGVN	1887.09	1.50824	0.5	0.802689	0.032081
Autotaxin + EL-244	716	731	QRVLVKKYALERNGVN	1887.09	1.49858	5	0.856788	0.0349107
Autotaxin + EL-244	716	731	QRVLVKKYALERNGVN	1887.09	1.49275	50	2.33635	0.2855
Autotaxin	720	725	VKKYAL	721.461	1.57853	0	0	0
Autotaxin	720	725	VKKYAL	721.461	1.57492	0.5	0.15459	0.022617
Autotaxin	720	725	VKKYAL	721.461	1.55297	5	0.168644	0.00258334
Autotaxin	720	725	VKKYAL	721.461	1.58418	50	0.548332	0.00258334
Autotaxin + EL-244	720	725	VKKYAL	721.461	1.57853	0	0	0
Autotaxin + EL-244	720	725	VKKYAL	721.461	1.58859	0.5	0.152061	0.017019
Autotaxin + EL-244	720	725	VKKYAL	721.461	1.58118	5	0.179812	0.00517891
Autotaxin + EL-244	720	725	VKKYAL	721.461	1.56781	50	0.420666	0.065433
Autotaxin	732	738	VISGPIF	732.429	4.82156	0	0	0
Autotaxin	732	738	VISGPIF	732.429	4.81546	0.5	0.20341	0.0171246
Autotaxin	732	738	VISGPIF	732.429	4.82059	5	0.236482	0.0155877
Autotaxin	732	738	VISGPIF	732.429	4.79219	50	0.815913	0.0398388
Autotaxin + EL-244	732	738	VISGPIF	732.429	4.82156	0	0	0
Autotaxin + EL-244	732	738	VISGPIF	732.429	4.80271	0.5	0.189314	0.0196513
Autotaxin + EL-244	732	738	VISGPIF	732.429	4.80427	5	0.242974	0.0165355
Autotaxin + EL-244	732	738	VISGPIF	732.429	4.78293	50	0.701164	0.093826
Autotaxin	732	739	VISGPIFD	847.456	4.0377	0	0	0
Autotaxin	732	739	VISGPIFD	847.456	4.02008	0.5	0.171986	0.0117269
Autotaxin	732	739	VISGPIFD	847.456	4.04017	5	0.183966	0.0162401
Autotaxin	732	739	VISGPIFD	847.456	4.00741	50	0.498191	0.0353948
Autotaxin + EL-244	732	739	VISGPIFD	847.456	4.0377	0	0	0
Autotaxin + EL-244	732	739	VISGPIFD	847.456	4.02153	0.5	0.183794	0.0114574
Autotaxin + EL-244	732	739	VISGPIFD	847.456	4.02343	5	0.205761	0.0126668
Autotaxin + EL-244	732	739	VISGPIFD	847.456	3.99151	50	0.439842	0.0603941
Autotaxin	732	741	VISGPIFDYD	1125.55	5.14003	0	0	0
Autotaxin	732	741	VISGPIFDYD	1125.55	5.14221	0.5	0.815547	0.0463944
Autotaxin	732	741	VISGPIFDYD	1125.55	5.14585	5	0.755061	0.0183098
Autotaxin	732	741	VISGPIFDYD	1125.55	5.11332	50	1.8998	0.0718304
Autotaxin + EL-244	732	741	VISGPIFDYD	1125.55	5.14003	0	0	0
Autotaxin + EL-244	732	741	VISGPIFDYD	1125.55	5.13791	0.5	0.744738	0.0500666
Autotaxin + EL-244	732	741	VISGPIFDYD	1125.55	5.13423	5	0.793179	0.0714994
Autotaxin + EL-244	732	741	VISGPIFDYD	1125.55	5.12185	50	1.66183	0.135074
Autotaxin	733	739	ISGPIFD	748.388	3.80907	0	0	0
Autotaxin	733	739	ISGPIFD	748.388	3.81209	0.5	0.355872	0.020516
Autotaxin	733	739	ISGPIFD	748.388	3.81261	5	0.343083	0.0218265
Autotaxin	733	739	ISGPIFD	748.388	3.78313	50	0.973832	0.0697113
Autotaxin + EL-244	733	739	ISGPIFD	748.388	3.80907	0	0	0
Autotaxin + EL-244	733	739	ISGPIFD	748.388	3.81006	0.5	0.372899	0.0191297
Autotaxin + EL-244	733	739	ISGPIFD	748.388	3.80352	5	0.355581	0.0180123
[truncated: 481 more rows]
