# Supplementary material for: An aerosolized dual-action autotaxin inhibitor-PPARγ agonist for the treatment of pulmonary fibrosis
Source: Cell Rep Med. 2026 Apr 30;7(5):102778. doi: 10.1016/j.xcrm.2026.102778 (PMC13198257; doi:10.1016/j.xcrm.2026.102778)
Supplement: Data S2. Differentially expressed genes (DEGs) in the lung tissue post-BLM administration (BLM vs. SAL), related to Figure S9 [file mmc3.xlsx]

## Sheet: Data S2
Data S2.	Differentially expressed genes (DEGs) in the lung tissue post BLM administration (BLM vs SAL). (log2FC>0.58, meta-FDR<0.05)
FDR: False discovery rate; nFC: normalised fold change.
DEG	meta FDR	FC	nFC
Mmp12	4.39543e-54	79.0291	6.30431
Thbs4	6.14494e-24	51.25	5.67948
Chl1	7.15523e-27	32.5	5.02237
Tnc	6.26103e-45	23.0526	4.52686
Ckap2	6.43047e-12	19.2308	4.26534
Pbk	3.69054e-24	18.5806	4.21573
Psrc1	2.55955e-17	15.6207	3.96539
Cxcl10	3.12897e-10	14.8824	3.89553
Saa3	4.26455e-35	14.8295	3.8904
Trem2	5.15714e-21	14.5055	3.85853
Retnla	1.69051e-34	12.8745	3.68645
Sprr1a	5.61969e-09	12.68	3.66448
Eln	3.06966e-54	12.1767	3.60605
Rgs16	3.90369e-11	11.1154	3.47449
Cxcl9	2.4617e-07	11.1	3.47249
Cthrc1	2.17732e-15	10.7812	3.43045
Ccl12	3.27225e-10	10.7727	3.42931
Spp1	1.02659e-30	10.2865	3.36267
Kif20a	1.96247e-09	9.93333	3.31228
Rrm2	2.04918e-17	9.875	3.30378
Tnip3	5.66276e-15	9.86842	3.30282
Cdk1	3.05999e-32	9.63801	3.26874
Timp1	4.09867e-28	9.63576	3.2684
H2-M2	8.98375e-10	9.51923	3.25084
C3ar1	4.08344e-19	9.42262	3.23613
Arg1	2.06891e-08	9.25926	3.2109
Adamts12	2.29256e-07	9.18182	3.19878
Ccne1	3.88111e-12	9.08333	3.18322
Knstrn	1.66402e-12	8.93103	3.15883
Cdkn3	5.02751e-09	8.86364	3.1479
Ccr5	1.52035e-29	8.6763	3.11708
Ska1	3.90303e-09	8.60714	3.10553
Slc26a4	2.03815e-12	8.57576	3.10026
Mmp13	7.48883e-07	8.47826	3.08377
Tgm1	6.45675e-10	8.47059	3.08246
Ccnb1	3.74806e-10	8.225	3.04002
Gtse1	1.81777e-09	8.18182	3.03242
Areg	2.17732e-15	7.95946	2.99267
Ccna2	3.02355e-18	7.94286	2.98966
Phgr1	1.46435e-05	7.90909	2.98351
Tmem213	2.5296e-06	7.82353	2.96782
Tpx2	1.8436e-11	7.76471	2.95693
Cldn4	3.96425e-22	7.73944	2.95223
Tnfrsf9	1.54069e-09	7.66667	2.9386
Ooep	4.53021e-07	7.63158	2.93198
Gpnmb	1.5048e-17	7.62676	2.93107
D6Ertd527e	5.97648e-06	7.61111	2.92811
P4ha3	7.98598e-13	7.60256	2.92649
Ms4a7	4.95305e-12	7.45614	2.89843
Aurkb	3.85367e-10	7.375	2.88264
Gpr176	5.40923e-05	7.33333	2.87447
Birc5	3.30403e-16	7.15441	2.83883
Iqgap3	4.7735e-09	7.13793	2.83551
Adamts4	3.01499e-08	7.11475	2.83081
Cdkn2a	3.34785e-06	7.05263	2.81816
Cenpe	1.1577e-07	6.975	2.80219
Anln	1.16099e-07	6.97368	2.80192
Aurka	1.59485e-10	6.89552	2.78566
E2f8	1.67956e-06	6.85	2.7761
Clec4n	5.24733e-19	6.74123	2.75301
Ccl8	8.79338e-15	6.72072	2.74862
Tacc3	1.72679e-17	6.69863	2.74387
Fjx1	1.20158e-10	6.69697	2.74351
Msr1	6.66623e-12	6.68376	2.74066
Cdca8	3.40153e-12	6.62857	2.7287
Cdca3	1.03553e-12	6.62264	2.72741
AA467197	1.05373e-11	6.59829	2.72209
Top2a	1.26681e-16	6.56522	2.71484
Cdc20	4.15856e-20	6.54264	2.70987
Mir147	7.76806e-12	6.53097	2.7073
Phex	5.66824e-07	6.45161	2.68966
Col3a1	5.62121e-34	6.38038	2.67364
Mybpc2	7.48883e-07	6.37931	2.6734
Lama1	2.73591e-06	6.35	2.66676
Mki67	2.30005e-13	6.31944	2.6598
Prc1	5.1527e-16	6.28226	2.65128
Col1a1	3.0524e-33	6.26693	2.64776
Pank4	0.000455424	6.25	2.64386
Shcbp1	5.34057e-05	6.22222	2.63743
Rad51	1.9965e-07	6.19512	2.63113
C1qc	1.86538e-24	6.1265	2.61506
Inhba	6.45971e-11	6.07246	2.60228
Adam9	1.02998e-20	5.94811	2.57243
Stac2	0.000145322	5.94737	2.57225
Pianp	7.19389e-11	5.85714	2.5502
Sgo2a	1.0972e-09	5.8125	2.53916
Ctss	4.08344e-19	5.77969	2.53099
Snora64	0.000521734	5.75	2.52356
Itm2a	2.48599e-23	5.73913	2.52083
S100a14	6.54593e-19	5.73826	2.52061
Ckap2l	6.90342e-08	5.71186	2.51396
C1qa	3.80602e-17	5.625	2.49185
Myc	3.04027e-06	5.55556	2.47393
Kif2c	7.75253e-05	5.55	2.47249
Pclaf	3.4776e-17	5.54605	2.47146
Cpxm1	1.43925e-05	5.5122	2.46263
Mest	5.20513e-14	5.488	2.45628
Ccnb2	1.31376e-08	5.45614	2.44788
Gm5431	4.25513e-05	5.45	2.44626
Col5a2	1.00637e-20	5.41654	2.43737
Acp5	4.07552e-12	5.39437	2.43145
Tedc1	0.000168006	5.38889	2.42999
Sox18	0.00454882	5.33333	2.41504
Ctsk	1.15e-14	5.3	2.40599
Gatm	2.38907e-07	5.29787	2.40541
Melk	9.96545e-05	5.27273	2.39855
Igf1	1.1124e-18	5.25215	2.39291
Kif11	3.80178e-05	5.2	2.37851
Spc25	8.82201e-08	5.19565	2.3773
Ccn4	3.66734e-14	5.17742	2.37223
C1qb	7.07433e-21	5.13446	2.36021
Lockd	5.58852e-05	5.13333	2.3599
Crtc2	0.00100817	5.08696	2.3468
Htr2b	3.10238e-05	5.07407	2.34314
Batf3	3.86643e-05	5.06667	2.34104
Plk1	2.63738e-09	5.03101	2.33085
Lhfpl2	2.3499e-11	5.01095	2.32508
Zranb3	3.35645e-10	4.97727	2.31536
Fst	1.4301e-08	4.96739	2.31249
Fn1	3.81959e-28	4.96341	2.31133
Snord87	0.00108518	4.91667	2.29768
Arhgef39	0.000167156	4.88462	2.28824
Adam12	0.000129081	4.85185	2.27854
Chsy3	6.36101e-09	4.8	2.26303
Snx7	1.48208e-15	4.79545	2.26167
Mmp2	1.02115e-15	4.77005	2.25401
Gas2l3	8.85415e-06	4.75472	2.24936
Slc19a2	2.4617e-07	4.75	2.24793
Ccl22	4.29056e-07	4.75	2.24793
Islr	0.000866996	4.73913	2.24462
Mdk	4.31729e-13	4.72043	2.23892
Iglv1	0.000461126	4.70833	2.23522
Cd276	2.78741e-09	4.69231	2.2303
Lgmn	1.84446e-25	4.6271	2.21011
Cdca2	6.61809e-05	4.57895	2.19502
Serpina3g	3.9711e-10	4.51064	2.17333
Lcn2	1.72812e-15	4.49811	2.16932
Clca3a1	6.3085e-07	4.48438	2.16491
Cks2	0.000966382	4.46154	2.15754
Ccl9	2.34254e-15	4.45813	2.15644
Hist1h2ao	6.18858e-07	4.44643	2.15265
Arhgap19	0.000203969	4.43478	2.14886
Zfp469	0.00081075	4.42857	2.14684
Gp2	0.00300582	4.42857	2.14684
Sdhd	2.82891e-08	4.41739	2.14319
Sfrp1	2.78126e-17	4.37887	2.13056
Cd200r4	5.09749e-09	4.37063	2.12784
Rasl11a	6.40616e-09	4.36842	2.12711
Mastl	0.00099285	4.36	2.12433
Mmp14	2.34448e-21	4.34381	2.11896
Gm23451	0.000157862	4.34375	2.11894
Matk	0.000322236	4.34375	2.11894
Cfap52	0.00347209	4.33333	2.11548
Cyp7b1	5.15316e-06	4.32911	2.11407
Hpgds	4.4513e-05	4.29825	2.10375
Hist1h2ap	4.08733e-07	4.23864	2.0836
Bcl2a1b	5.60533e-11	4.23474	2.08227
Hsd11b2	0.000150802	4.22581	2.07923
Fcgr2b	2.48009e-15	4.20906	2.0735
Cip2a	0.000549777	4.2	2.07039
Fcgr1	4.0842e-05	4.18333	2.06465
Ect2	2.90426e-09	4.18182	2.06413
Fmod	5.66135e-09	4.16568	2.05855
Ccl2	7.66193e-05	4.14634	2.05184
C1qtnf6	1.31133e-07	4.14433	2.05114
Kntc1	0.000297796	4.12766	2.04532
Kcnk13	0.000826013	4.08108	2.02895
Nrcam	1.54778e-13	4.07143	2.02554
Prnd	0.000672	4.06452	2.02308
Prn	0.000672	4.06452	2.02308
Cenpf	2.64112e-06	4.05714	2.02046
Nusap1	4.75985e-05	4.05455	2.01954
Bub1b	8.4283e-07	4.02532	2.0091
Pdgfc	0.000193002	4.02128	2.00765
Lum	2.75669e-08	4.01481	2.00533
H2ac11	6.29522e-08	4.00735	2.00265
Klhdc8a	2.74951e-10	4	2
Ube2c	1.3042e-08	3.99425	1.99793
H2ac12	7.57249e-08	3.97794	1.99202
Inava	0.000269891	3.94872	1.98138
Cd200r1	1.28474e-05	3.94737	1.98089
Adamts2	3.66734e-14	3.94327	1.97939
Brinp1	0.000284372	3.94231	1.97904
Rgs4	2.10854e-12	3.92177	1.9715
Tk1	3.04451e-05	3.90278	1.9645
Gm49378	2.57821e-08	3.8855	1.9581
Anxa1	5.73129e-26	3.86008	1.94863
Bcl2a1d	1.46053e-05	3.83673	1.93988
Rnf180	6.63984e-05	3.83333	1.9386
Cnr1	0.0044945	3.82353	1.9349
Kif14	0.000203969	3.81333	1.93105
Ccn1	1.05262e-08	3.80526	1.928
Fcrls	8.43282e-10	3.80208	1.92679
Eda2r	0.000232068	3.8	1.926
Spag5	0.000524462	3.79487	1.92405
Foxm1	0.00026136	3.78571	1.92057
Ms4a6d	5.72672e-13	3.78413	1.91996
Fstl1	1.37849e-21	3.77522	1.91656
Fscn1	3.4626e-10	3.76536	1.91279
Dtl	7.82825e-05	3.76364	1.91213
Gins2	3.14508e-05	3.75	1.90689
Srf	0.00351315	3.73913	1.9027
Prune2	1.15828e-05	3.72222	1.89616
Il12b	0.00121294	3.71739	1.89429
Sv2c	0.0116036	3.71429	1.89308
Cd300c2	1.48031e-10	3.71368	1.89285
Sap30	0.000430118	3.70732	1.89038
Prrx2	0.000678366	3.7	1.88753
Afp	0.0017055	3.68966	1.88349
Rgs1	2.11293e-05	3.68323	1.88097
Cenpa	4.0142e-09	3.66667	1.87447
Itgb8	0.00298622	3.66667	1.87447
Hcn1	0.0021678	3.62069	1.85626
Zdhhc13	8.30089e-05	3.6087	1.85148
Cd72	1.67956e-06	3.60795	1.85118
Nnat	8.48565e-13	3.59649	1.84659
Aoah	0.00834388	3.59091	1.84435
Spink2	0.00822145	3.58333	1.8413
Ch25h	2.39203e-07	3.58065	1.84022
Oas1g	0.00930976	3.57576	1.83825
Armcx4	1.08451e-12	3.56644	1.83449
Nek2	0.000306082	3.54762	1.82685
Gramd4	1.58219e-05	3.54688	1.82655
Slc7a8	1.78262e-05	3.53333	1.82103
Clspn	0.00126387	3.51613	1.81399
Kdelr3	5.5155e-09	3.5	1.80735
Hmcn1	0.000657397	3.5	1.80735
Trip13	0.00117537	3.5	1.80735
Nrtn	0.00191672	3.5	1.80735
Med30	3.27144e-05	3.49057	1.80346
Scnn1g	2.34963e-15	3.48038	1.79925
Espl1	0.000309608	3.47826	1.79837
Kpna2	0.00107555	3.47222	1.79586
1500009L16Rik	1.25309e-06	3.46847	1.7943
Rad54l	5.46632e-05	3.45763	1.78978
Exo1	0.02394	3.44444	1.78427
Eva1a	9.22717e-05	3.43284	1.7794
Uhrf1	0.000167031	3.43284	1.7794
Gja1	8.16996e-12	3.42809	1.77741
Shisa4	2.43819e-06	3.42478	1.77601
Pgc	0.00746363	3.41667	1.77259
Rnaseh1	2.29777e-05	3.41463	1.77173
Cenps	0.00198836	3.41176	1.77052
Ltbp2	1.53623e-14	3.40238	1.76654
Col5a1	2.82526e-11	3.39893	1.76508
Spcs3	4.05977e-13	3.38018	1.7571
Ifi211	3.90527e-05	3.36842	1.75207
Gm23455	0.00307435	3.34615	1.7425
Cystm1	7.06608e-16	3.33735	1.7387
Lsm5	5.25187e-05	3.33708	1.73859
Col5a3	5.88611e-06	3.33613	1.73818
Cep44	0.00326865	3.33333	1.73697
Itgb6	1.09919e-11	3.32558	1.73361
Cks1b	4.84671e-11	3.32195	1.73203
Xcr1	0.000289974	3.32075	1.73151
Cilp	0.000161582	3.31667	1.72973
Rundc3a	0.00556209	3.30769	1.72583
Fam20c	5.83718e-07	3.30539	1.72482
Cenph	0.00263187	3.3	1.72247
Gdf15	1.52686e-06	3.28986	1.71802
A930003A15Rik	0.00997278	3.28571	1.71621
Ctsd	1.16817e-11	3.28565	1.71618
Ildr2	2.45213e-06	3.27668	1.71223
Ccng1	1.16398e-13	3.26992	1.70926
Cd48	4.42936e-08	3.26901	1.70885
Fzd1	1.35347e-08	3.26573	1.70741
Sdk1	0.00153975	3.26531	1.70722
Olr1	1.13079e-05	3.25532	1.7028
Pdgfrl	0.000334788	3.2459	1.69862
Apoe	2.15295e-18	3.24335	1.69748
Raet1e	0.00654267	3.2381	1.69515
Plcd4	0.0218249	3.2381	1.69515
H19	0.00851551	3.23333	1.69302
Ankrd37	1.57225e-05	3.22695	1.69017
E2f7	0.00226318	3.22222	1.68806
Slc7a11	0.000284215	3.21127	1.68314
H1f10	0.000731305	3.20833	1.68182
Fbn1	3.54241e-12	3.20496	1.68031
Ccdc80	7.75874e-06	3.20283	1.67935
Arhgap11a	9.08716e-05	3.19767	1.67702
Serpinb9b	0.0164403	3.18182	1.66985
Col15a1	1.66172e-06	3.18092	1.66944
Asf1b	0.000160098	3.18056	1.66928
Hhat	0.00545851	3.17391	1.66626
Gpr34	0.00467186	3.17241	1.66558
Ccn2	3.99674e-17	3.16918	1.66411
Sh3pxd2b	1.93674e-08	3.15661	1.65838
Ccnf	0.00134181	3.14286	1.65208
Mis18bp1	0.00298622	3.14	1.65076
Mir7082	0.00320339	3.13793	1.64981
Plau	0.00118139	3.12069	1.64186
Ctsb	3.1392e-14	3.11751	1.64039
Gjb3	0.00938358	3.11111	1.63743
Hexb	4.73293e-13	3.1048	1.6345
5033430I15Rik	0.00906279	3.1	1.63227
Pole2	0.00337592	3.09524	1.63005
Tm9sf1	2.12767e-06	3.08427	1.62493
Nts	0.0107664	3.07407	1.62015
Prcp	2.4939e-14	3.06914	1.61783
Ndnf	3.8359e-14	3.06748	1.61706
Atp6v0a4	0.00154032	3.06579	1.61626
Serpina3f	0.00291425	3.05769	1.61244
Ppic	4.31729e-13	3.04843	1.60807
Crlf1	4.43382e-10	3.04678	1.60729
Tfap2a	0.0105992	3.03704	1.60266
Plk4	3.81964e-05	3.03571	1.60204
Sh2d5	0.0115396	3.03571	1.60204
Pask	0.00477817	3.03448	1.60145
Gm24453	0.0127841	3.03448	1.60145
Lrg1	1.8436e-11	3.0342	1.60131
Mms22l	0.000513248	3.03175	1.60015
Lacc1	0.00198601	3.02174	1.59538
Rnf128	1.44042e-07	3.02136	1.5952
Cstb	6.24818e-13	3.01615	1.59271
Mafb	1.00934e-08	3.00936	1.58946
Itgax	6.62824e-11	3.00078	1.58534
Loxl2	3.61776e-07	3	1.58496
Tmem26	0.00284379	3	1.58496
Trim36	0.00759078	3	1.58496
Gal3st1	0.00959563	3	1.58496
Ccl7	0.00121076	2.98261	1.57657
Ncapd2	8.0113e-07	2.97608	1.57341
Clec11a	2.36188e-07	2.97447	1.57263
Il4i1	0.00966712	2.97059	1.57075
Steap4	7.85809e-05	2.96774	1.56937
Sp5	0.00112685	2.96154	1.56635
Cenpk	0.00177147	2.96	1.5656
Tbc1d7	0.000880263	2.94828	1.55987
Spc24	3.89144e-05	2.93204	1.5519
Piwil4	0.000195258	2.93023	1.55102
Col1a2	4.31729e-13	2.91934	1.54564
Ctps	2.89616e-10	2.91702	1.54449
Cav3	0.00216955	2.91489	1.54344
Pfn1	1.23232e-12	2.90578	1.53893
Fgf13	0.00672832	2.90323	1.53766
Oas1a	0.0188148	2.90323	1.53766
Zwilch	0.00955511	2.9	1.53605
5430437J10Rik	0.0326047	2.9	1.53605
Cenpw	0.000394674	2.89706	1.53459
Dsn1	0.00556354	2.89474	1.53343
9530077C05Rik	0.00834388	2.88889	1.53051
Gm22744	0.0128907	2.88889	1.53051
Col4a3	1.00227e-05	2.87838	1.52526
Sox9	0.00151793	2.87342	1.52277
Il1r1	1.28127e-05	2.87313	1.52263
Lamc2	1.1614e-10	2.87087	1.52149
Rerg	0.00035054	2.84946	1.51069
Marcksl1	2.56904e-06	2.84868	1.5103
Gm4841	0.0372467	2.84211	1.50696
Fkbp10	3.70607e-07	2.82274	1.4971
Cercam	0.000604918	2.82222	1.49683
Mir6950	0.0012466	2.81579	1.49354
Pdlim4	0.000263065	2.80292	1.48693
Trim59	0.000913365	2.80208	1.4865
Evi2a	1.78605e-06	2.8	1.48543
Adgre1	7.36351e-10	2.79294	1.48179
Mark1	4.38787e-05	2.79275	1.48168
Galnt3	0.00267816	2.79245	1.48153
Ccl20	0.0310216	2.78947	1.47999
Traf4	3.82982e-05	2.78916	1.47983
Rasd1	0.0207645	2.78846	1.47947
Mfap4	5.92165e-12	2.78325	1.47677
Tm2d1	1.37821e-08	2.77739	1.47373
H2-T23	0.0175115	2.76471	1.46713
Car13	0.00301776	2.75556	1.46234
Aldh18a1	8.58563e-05	2.74757	1.45816
Ccl4	0.0240747	2.73913	1.45372
Iigp1	2.65665e-09	2.73762	1.45292
Col4a5	4.30628e-08	2.73714	1.45267
Psat1	1.22913e-05	2.73256	1.45025
D630033A02Rik	0.00421296	2.72857	1.44815
Ulbp1	0.000391463	2.72794	1.44781
Zcchc9	1.7689e-05	2.72727	1.44746
Sorcs2	1.08072e-09	2.72381	1.44563
Gen1	0.00861762	2.72	1.44361
Pnpt1	0.0053408	2.71875	1.44294
Mrps28	0.000928406	2.71765	1.44236
Gm50461	0.00772474	2.71429	1.44057
Lrp11	0.00409	2.71212	1.43942
Nrep	3.56739e-12	2.71087	1.43875
Mpeg1	3.52221e-10	2.70754	1.43698
0610009B22Rik	0.000179734	2.7047	1.43547
Wfdc17	3.89144e-05	2.69758	1.43167
Itgae	0.00387307	2.69565	1.43063
Alkal1	0.000175829	2.69536	1.43048
Dok2	5.29368e-05	2.68421	1.4245
Rhod	0.000180704	2.68421	1.4245
Lpxn	0.0004882	2.68	1.42223
Rab3il1	0.000993114	2.67797	1.42114
Slc37a2	0.000798096	2.66667	1.41504
Serpinh1	1.77838e-12	2.66597	1.41466
Cpt1c	0.0188672	2.65625	1.40939
Tnfrsf11a	2.7581e-05	2.64789	1.40484
Ppp1r14b	1.42203e-12	2.64359	1.4025
Bean1	0.0199559	2.64286	1.4021
Il1rl2	0.000251694	2.63725	1.39904
Brip1	0.0154227	2.63636	1.39855
Gamt	0.00103341	2.62295	1.39119
Fbln5	7.29411e-11	2.62235	1.39086
B3gnt7	0.000940907	2.61798	1.38845
Enc1	1.74111e-10	2.61509	1.38686
Eif5a2	0.002601	2.60606	1.38187
Pld3	3.16716e-09	2.60552	1.38157
C1qtnf5	3.86643e-05	2.59893	1.37792
Mfrp	3.86643e-05	2.59893	1.37792
Mdga1	0.00610232	2.59574	1.37615
Zbp1	0.0149594	2.59524	1.37587
Racgap1	8.68715e-05	2.59052	1.37324
Scamp5	0.000829478	2.58824	1.37197
Slamf7	5.82789e-05	2.58673	1.37113
Ifi207	0.000118312	2.58268	1.36887
Rcan1	4.30827e-10	2.58049	1.36764
Tmem37	3.66023e-07	2.57906	1.36684
Lrp12	2.86469e-05	2.57778	1.36613
Gpr160	0.00727825	2.57447	1.36427
Lair1	2.03222e-05	2.57312	1.36352
Pcdhb9	0.00030132	2.57143	1.36257
F3	0.00148233	2.56915	1.36129
Capg	2.03459e-06	2.56667	1.3599
Wnt7b	0.000856885	2.55357	1.35252
Ror2	0.00666211	2.55224	1.35176
Hnrnpf	1.67296e-06	2.55207	1.35167
Il1a	0.039722	2.55172	1.35147
Tcf19	0.00141493	2.54962	1.35028
Ccl17	6.8982e-07	2.54645	1.34849
Gm47308	0.00466419	2.5443	1.34727
Smc2	1.79823e-05	2.54118	1.3455
Snord95	0.000765216	2.53901	1.34426
Ctsl	1.2253e-12	2.53765	1.34349
Pyroxd2	0.0132563	2.53659	1.34289
Mfsd4b4	0.0104573	2.53488	1.34192
Abcb1b	0.0397763	2.53125	1.33985
Selenof	3.90327e-16	2.52195	1.33454
Hpn	0.00326865	2.51765	1.33208
Enpp1	0.000184109	2.51667	1.33151
Osmr	4.30384e-10	2.51644	1.33138
F7	0.000121927	2.51299	1.3294
Slamf8	0.00717306	2.51111	1.32833
Eef1e1	0.000120271	2.50932	1.32729
Ppp4c	4.06435e-05	2.50769	1.32636
Mthfd2	6.66966e-07	2.50327	1.32381
Mt2	7.17803e-07	2.50083	1.32241
Ntrk2	5.68538e-05	2.49863	1.32114
Col14a1	5.3187e-07	2.49746	1.32046
Nxpe4	0.0240747	2.49206	1.31734
Gm22879	8.75069e-06	2.48882	1.31546
Tnfaip8l1	0.00219049	2.48454	1.31298
Slc11a1	0.000571528	2.48246	1.31177
Pdgfb	1.83115e-10	2.47111	1.30516
Basp1	1.5518e-05	2.4677	1.30317
Hoxb2	0.00103341	2.46535	1.30179
Mir692-1	0.00543713	2.45918	1.29818
Tbxas1	0.000224025	2.45732	1.29708
Psma5	3.9948e-11	2.45729	1.29707
Ltf	0.0024207	2.45614	1.29639
Jchain	0.000370437	2.454	1.29514
Exosc3	0.000398218	2.45238	1.29418
Ube2t	0.0105323	2.44681	1.2909
Tfec	0.00340689	2.44444	1.28951
Col4a1	8.88868e-15	2.44427	1.28941
Ripk3	0.00198601	2.44186	1.28798
Dut	5.66415e-08	2.44057	1.28722
Capn6	0.0188448	2.44	1.28688
Nphp4	0.0459624	2.44	1.28688
Pak6	0.0245611	2.43902	1.2863
Mcm5	0.000129533	2.4375	1.2854
Slc39a14	7.1279e-05	2.43706	1.28514
Vegfc	2.01881e-05	2.43668	1.28492
Gxylt2	0.00154134	2.4359	1.28445
Haspin	0.0342016	2.43243	1.2824
H2-T22	2.71219e-07	2.43014	1.28104
Epha3	0.00346381	2.42308	1.27684
Galnt16	0.0141188	2.42222	1.27633
Srpx2	0.00131948	2.42056	1.27534
H2-Eb2	0.00735331	2.41892	1.27436
Zxda	0.0489717	2.41667	1.27302
Havcr2	0.000613141	2.41525	1.27218
Syce2	0.00176897	2.41237	1.27045
Pappa	0.00267551	2.4086	1.2682
Plek2	0.0213853	2.40476	1.26589
Cybb	3.38985e-06	2.40281	1.26472
Snrpf	4.60591e-06	2.40141	1.26388
Tyms	0.000101365	2.39483	1.25993
Rrm1	1.62902e-06	2.39387	1.25934
Ddit4l	0.000347224	2.39106	1.25765
Ptger1	0.010235	2.38667	1.255
Homez	0.00257278	2.38261	1.25254
Tspan8	1.10013e-06	2.37987	1.25088
Ap3s1	0.0023562	2.37624	1.24868
Lox	4.30384e-10	2.37274	1.24655
Mcm2	7.98452e-05	2.37104	1.24552
Ifi205	0.00461963	2.36752	1.24338
Cd14	5.56314e-07	2.36451	1.24154
Lactb	0.000277609	2.36449	1.24153
Ndc80	0.0423133	2.36364	1.24101
Diaph3	0.00335719	2.36275	1.24046
Ipp	0.0185242	2.3617	1.23983
Ntm	0.0243245	2.36	1.23879
Suv39h2	0.0498087	2.36	1.23879
Mmp19	0.000120281	2.35906	1.23821
Bloc1s3	0.00291259	2.35714	1.23704
Col6a1	6.12202e-10	2.35298	1.23449
Pole	0.00593994	2.35211	1.23396
Lgals3bp	1.83135e-09	2.35122	1.23341
Ncstn	6.61265e-06	2.34744	1.23109
Hells	0.00191433	2.34646	1.23048
Gcsam	0.0485211	2.34483	1.22948
Tns4	0.00716331	2.34314	1.22844
Cntrob	0.00880828	2.34247	1.22803
Dbn1	0.000263536	2.34091	1.22707
Clec4a2	0.000363485	2.34035	1.22672
Scn3b	3.35751e-05	2.33824	1.22542
Pkib	0.00387307	2.33333	1.22239
Ccl3	0.0422094	2.33333	1.22239
Mir5107	5.14422e-08	2.33136	1.22117
Frem1	0.00297236	2.3301	1.22039
Accs	0.0124415	2.32967	1.22013
Gm22579	0.0147052	2.32727	1.21864
Taf2	0.00307435	2.3254	1.21748
Bora	0.0300552	2.32353	1.21632
Oas2	0.00737293	2.32323	1.21613
Mreg	0.00048794	2.3221	1.21543
Clu	3.90303e-09	2.31838	1.21312
Grik5	0.00933176	2.31579	1.2115
Adamts7	0.0387602	2.31429	1.21057
Cx3cr1	2.09435e-05	2.31269	1.20957
Veph1	0.0288535	2.31148	1.20881
Acsbg1	0.0218826	2.31111	1.20859
Slc36a1	1.5381e-06	2.30956	1.20762
Psap	2.72892e-09	2.30879	1.20714
Lrrc27	0.0195784	2.30769	1.20645
Hpse	0.00637849	2.30693	1.20597
Csf2rb2	0.00145057	2.30631	1.20558
Gins1	0.0485211	2.30556	1.20511
Cdc7	0.0177799	2.30137	1.20249
Flt3	0.00290811	2.30128	1.20244
Emp1	5.07621e-10	2.30105	1.20229
Dse	5.64311e-07	2.3	1.20163
Cog3	0.00150793	2.3	1.20163
Gm24119	0.00253355	2.3	1.20163
Sox4	1.46435e-05	2.29674	1.19959
Procr	0.00172345	2.29557	1.19885
Gm13889	3.52921e-06	2.29408	1.19792
Gspt1	3.66568e-07	2.29403	1.19789
Itga7	0.00234826	2.29121	1.19611
Tob1	0.000878094	2.29004	1.19537
Rfc5	0.00121235	2.28804	1.19411
Mtx2	4.13263e-06	2.2876	1.19383
Clcn5	3.35751e-05	2.28407	1.19161
Clec5a	0.0053555	2.28191	1.19024
Tnfrsf12a	0.0038751	2.27885	1.1883
Susd6	2.74604e-10	2.27607	1.18654
Wnt5a	0.000461126	2.27458	1.1856
Fbxo5	0.00662964	2.27184	1.18386
Slc39a1	9.10973e-11	2.27003	1.18271
Lipa	9.81192e-07	2.26892	1.182
Lgals1	1.50282e-09	2.26739	1.18103
Isg15	0.00401531	2.26724	1.18094
Hebp1	0.000393829	2.26592	1.1801
Ftl1-ps1	0.00166885	2.26344	1.17852
Cdc6	0.017823	2.25926	1.17585
Slamf9	0.00183833	2.25701	1.17441
Tgfbr2	5.48618e-14	2.25464	1.17289
Oaf	0.000245382	2.25339	1.1721
Slc6a14	4.62929e-05	2.25309	1.17191
Tnfrsf4	0.021202	2.25	1.16993
Ung	0.00546409	2.24818	1.16875
Calml3	0.00536116	2.24806	1.16868
Dpep2	0.00119045	2.24648	1.16767
4930452B06Rik	0.0102942	2.24561	1.16711
Pycr1	0.0333742	2.24444	1.16636
Nnt	0.00305958	2.24413	1.16616
Clec12a	0.00044853	2.2439	1.16601
Rhof	0.00382286	2.24242	1.16506
Epha2	0.000249154	2.24138	1.16439
Dclk1	1.81149e-05	2.24132	1.16435
Ifit1	0.000268766	2.23975	1.16334
Tgfbr1	3.24763e-06	2.2342	1.15976
Clip4	7.821e-08	2.23272	1.1588
Dna2	0.00128139	2.22857	1.15612
Serpinb6b	8.45103e-08	2.22539	1.15406
Copb1	9.70315e-06	2.22411	1.15323
Efr3b	0.000755455	2.2217	1.15166
Man2a1	1.37369e-10	2.22	1.15056
Cenpq	0.0134447	2.21875	1.14975
Col12a1	0.000500153	2.21687	1.14852
Usf1	0.00183833	2.21667	1.14839
Igdcc4	0.0416795	2.21667	1.14839
H2-Eb1	2.10832e-11	2.21636	1.1482
Mlkl	0.0168985	2.21429	1.14684
Tfdp1	4.46452e-05	2.21181	1.14522
Mcam	1.25441e-07	2.21075	1.14454
Ppa1	4.12421e-06	2.2099	1.14398
Lgals3	3.3841e-08	2.20968	1.14383
Cd59a	0.000377075	2.2089	1.14333
Akr1b8	0.000906886	2.20648	1.14175
Nat2	0.00584701	2.2027	1.13927
Fen1	0.000409587	2.20197	1.1388
Cenpn	0.0417176	2.2	1.1375
Emilin1	2.12553e-05	2.19932	1.13706
H2-M3	0.00048794	2.19608	1.13493
Sparc	3.36647e-10	2.19525	1.13439
Lrrc41	0.00026136	2.19417	1.13368
Ptch2	0.0368069	2.19048	1.13124
Fndc1	0.00198601	2.18884	1.13017
Bex3	1.60845e-08	2.18863	1.13003
Arsb	7.65718e-05	2.18685	1.12886
Dnajc24	0.00129812	2.1831	1.12638
Tgif1	7.36549e-06	2.18287	1.12623
Lrp2	1.22e-05	2.18263	1.12607
Msc	0.0329759	2.18	1.12433
Mad2l1	0.0025674	2.17949	1.12399
Mgp	1.40027e-09	2.17865	1.12344
Trim46	0.0477729	2.17778	1.12286
Bcl2a1a	0.00128246	2.17617	1.12179
Ackr3	4.97291e-05	2.17497	1.121
Trp53	0.000353072	2.17391	1.12029
Nipa2	3.06023e-05	2.17333	1.11991
Pdzrn3	1.28388e-06	2.17034	1.11792
Entpd7	0.00159697	2.16875	1.11686
Tlr2	0.00123706	2.16461	1.11411
Sirt4	0.0127285	2.16438	1.11396
Brca2	0.038062	2.16129	1.11189
Serpinb9	2.08436e-07	2.16102	1.11171
Cd86	0.00562555	2.15698	1.10901
Itgb2	5.50942e-06	2.15619	1.10848
Slc39a2	0.0183303	2.15476	1.10753
Hvcn1	0.000355565	2.15436	1.10726
Tmem86a	0.00182157	2.15421	1.10716
Tubb6	5.304e-05	2.15311	1.10642
St8sia6	0.0031089	2.15209	1.10574
Bccip	0.00523599	2.15	1.10434
Arl6	0.0106304	2.15	1.10434
Arhgef10l	0.00546555	2.14634	1.10188
Spint2	2.64179e-05	2.14402	1.10032
Reep1	0.00563472	2.14286	1.09954
Pla1a	0.0244861	2.14	1.09761
Ifit2	0.00103437	2.13613	1.095
Serpine1	2.99901e-05	2.13559	1.09464
Gpx7	0.00113652	2.1345	1.0939
Snai1	0.000354439	2.13333	1.09311
Mex3b	0.020427	2.13043	1.09115
Ifi44	0.00268621	2.12727	1.08901
Gja4	5.87457e-06	2.1263	1.08834
Gemin2	0.0214874	2.125	1.08746
Kcne4	0.000722891	2.12465	1.08722
Incenp	0.00649908	2.1245	1.08712
Zdhhc15	0.0160133	2.12329	1.0863
Tmem273	0.0251969	2.12088	1.08466
Ccl6	3.03957e-06	2.11824	1.08287
Ptger4	0.00114088	2.11783	1.08259
Nsmce3	0.000241479	2.1161	1.08141
Tubb2b	9.16179e-07	2.11594	1.0813
Kcnn4	0.00194494	2.11159	1.07833
Cd68	0.000910051	2.11142	1.07821
Serpina3n	3.03206e-05	2.11118	1.07805
Cideb	0.0491532	2.11111	1.078
Slc20a2	0.000572127	2.10646	1.07482
Rab19	0.00991044	2.10465	1.07358
Tmem184c	4.87021e-05	2.0988	1.06957
Lgi2	0.00436984	2.09852	1.06937
Septin3	0.00163854	2.09596	1.06761
Bard1	0.0324073	2.09459	1.06667
Cxcl16	9.77722e-08	2.09299	1.06557
Rps27l	3.19677e-06	2.09184	1.06477
Fat1	7.4098e-05	2.09144	1.06449
Ak1	5.09284e-05	2.09005	1.06354
Vill	0.0184436	2.08911	1.06289
P2ry6	0.002601	2.08678	1.06128
Hace1	0.0171998	2.08571	1.06054
Kynu	0.0431396	2.08333	1.05889
H2ax	0.000166681	2.08304	1.05869
Gm24134	0.000103577	2.08102	1.05729
Cd74	2.1564e-08	2.08004	1.05661
Gm27021	0.0493731	2.07843	1.0555
Bet1	0.00144143	2.07729	1.05471
Il18bp	0.00374477	2.07692	1.05445
Slc5a1	0.0156015	2.07519	1.05324
Mfap5	4.99251e-06	2.07256	1.05141
Rnf5	0.0127618	2.07143	1.05063
Dtymk	8.08695e-05	2.07089	1.05025
Ccdc90b	0.00277986	2.07	1.04963
Cmtm3	4.5719e-06	2.06974	1.04945
Psmb9	1.46435e-05	2.06967	1.0494
Tifab	0.00709048	2.06944	1.04924
Rab7b	0.000554539	2.06897	1.04891
Plk2	0.000316539	2.06839	1.04851
Abhd11os	0.0434653	2.06818	1.04836
Steap1	0.0234606	2.06742	1.04783
Nrxn1	0.0224635	2.06667	1.04731
Gnai3	3.72106e-06	2.06585	1.04674
Micall2	0.0243979	2.06579	1.04669
Pard6b	0.000123847	2.06279	1.04459
Steap2	0.000457705	2.06054	1.04302
Rwdd1	0.0411579	2.06	1.04264
H2-DMa	7.83335e-06	2.05919	1.04208
B4galt5	5.52094e-05	2.05877	1.04178
Pfdn4	0.000159901	2.05823	1.0414
Coil	0.0245427	2.05797	1.04122
Axin2	0.00177069	2.05587	1.03975
Arl11	0.0136048	2.05263	1.03747
Tasp1	0.0308986	2.05263	1.03747
Adamtsl3	0.0323782	2.05172	1.03684
Ptk7	0.00552608	2.05	1.03562
Hmgb2	0.00238917	2.04982	1.0355
Cops7a	5.18206e-05	2.04773	1.03403
Sat1	2.43508e-08	2.04564	1.03255
Col18a1	0.00020106	2.04553	1.03248
Kctd5	3.85092e-05	2.04481	1.03197
H2-Ab1	1.9121e-09	2.04479	1.03195
1700017B05Rik	1.4283e-05	2.04466	1.03186
Prdx4	2.64112e-06	2.04364	1.03114
Aco1	4.20613e-05	2.04183	1.02986
H2-Aa	7.90609e-11	2.04183	1.02986
Rnft1	0.00188173	2.04145	1.02959
Tgds	0.0413215	2.03896	1.02783
Mt1	2.06214e-05	2.03848	1.0275
Aqr	0.000312923	2.03788	1.02707
Efhd2	6.15616e-09	2.03672	1.02625
Tceal9	2.39203e-07	2.03576	1.02557
Ttc30a1	0.0403325	2.03571	1.02554
Arl5c	0.018684	2.03191	1.02284
Snx24	0.0032269	2.0303	1.0217
Memo1	5.304e-05	2.02849	1.02041
Atp6v0d1	2.78821e-05	2.02796	1.02003
Nnt	0.00667727	2.02703	1.01937
Cpne1	2.16473e-05	2.02657	1.01904
Rab11fip5	0.000349371	2.02655	1.01902
Gem	0.00536642	2.02577	1.01847
Sft2d1	0.000992806	2.02448	1.01755
Cndp2	0.000226047	2.02289	1.01642
Sparcl1	5.0103e-05	2.0227	1.01628
Gm28036	1.67249e-05	2.02194	1.01574
Thumpd2	0.040521	2.02041	1.01465
Phf11b	0.00271611	2.02	1.01436
Pth1r	0.0268386	2.01869	1.01342
Serinc2	0.000277217	2.01827	1.01312
Apex1	7.44775e-05	2.01464	1.01053
Trim6	0.0440847	2.01429	1.01027
Mir1981	0.0312468	2.01333	1.00959
Pigg	0.00432236	2	1
Fam181b	0.0309427	2	1
M6pr	4.97957e-08	1.99741	0.998127
Ttc9	0.000537506	1.99725	0.998017
Bhlhe40	0.000131079	1.99693	0.997786
Nit2	0.000854904	1.99612	0.997201
Axl	3.37451e-06	1.99607	0.997161
Adgrg2	0.00897766	1.99296	0.994911
Lat2	0.000789848	1.99213	0.994309
Tead3	0.00329802	1.99203	0.994241
Manf	7.87189e-05	1.99118	0.993625
Ppp1r35	0.0032612	1.99005	0.992804
Tgfb3	0.000378258	1.98947	0.992387
Mat1a	0.00568222	1.98837	0.991588
Socs1	0.0324073	1.98795	0.991283
Ints14	6.73689e-05	1.98792	0.991262
Ptgs1	2.54867e-05	1.98587	0.98977
Rps23	0.0446848	1.98485	0.989029
Gstm5	0.00563131	1.98024	0.985673
Malt1	0.000434236	1.98022	0.985663
Col6a3	0.000117602	1.98017	0.985628
Erh	0.0281689	1.97849	0.984403
Naip2	0.0121921	1.97778	0.98388
Aldoc	0.002601	1.97712	0.983403
Myo7a	0.00348208	1.97585	0.98247
Plac8	1.46435e-05	1.97469	0.981626
Cd4	0.0297728	1.9726	0.9801
Cdkn2b	0.000355883	1.97196	0.979632
Magohb	0.00224946	1.97143	0.979241
Pex2	0.00312763	1.97095	0.978894
Ppp1r13l	0.019884	1.96907	0.977516
C77080	0.000275263	1.96848	0.977079
Mpzl2	0.00420979	1.96786	0.976625
Mcm3	0.0025576	1.96639	0.975547
Cmpk1	0.000198339	1.96533	0.974769
Syap1	2.49382e-05	1.96456	0.974207
Rgs10	7.4098e-05	1.96355	0.973465
Gna15	0.0248406	1.96078	0.971431
Dcp1a	0.00151591	1.95982	0.970722
Fut4	0.0215301	1.95968	0.970616
Lpl	3.90699e-06	1.95924	0.970296
Ier5l	0.0122493	1.95882	0.969987
Ccdc58	0.00505039	1.95472	0.96696
Cxcr3	0.044397	1.95455	0.966833
Npc2	2.06156e-07	1.95276	0.965512
Pmpcb	1.93658e-07	1.95186	0.964852
Mcm6	2.25068e-05	1.95054	0.963874
Slc7a5	0.00697594	1.94969	0.963241
Tnfaip3	0.0147576	1.94709	0.96132
Irgm2	0.00039771	1.94692	0.961192
Rrad	0.0237002	1.94595	0.960472
Shh	0.00666211	1.945	0.95977
1600014C10Rik	0.00235077	1.94215	0.957654
Aif1	0.00757556	1.93888	0.95522
Atox1	7.73098e-06	1.93818	0.954704
Hif1a	1.80171e-05	1.93795	0.954533
F10	0.0204191	1.93724	0.954002
Rbl1	0.0189257	1.93684	0.953706
Cd63	4.64148e-06	1.93525	0.952519
Svbp	0.000185978	1.93404	0.95162
Ctsz	0.00014671	1.93338	0.951128
Serpine2	1.80108e-05	1.93276	0.95066
Rin1	0.0341732	1.93269	0.950612
Mccc2	0.00961592	1.93082	0.949212
Kdm1a	0.00208366	1.93056	0.949016
Hmga1	0.0293363	1.92958	0.948285
Gm20458	0.000384067	1.92944	0.948179
Atp5pb	1.68807e-08	1.92887	0.947752
Mgl2	4.4513e-05	1.92784	0.946982
Casp3	0.000236885	1.92671	0.946142
Prdx1	4.30628e-08	1.92659	0.946053
Zfc3h1	0.000115144	1.92614	0.94571
Bcl10	0.00032081	1.92272	0.943146
Pi15	0.00593994	1.92069	0.941624
Cst3	1.10991e-08	1.91978	0.940938
Minpp1	0.00104497	1.91949	0.940724
Esd	5.25384e-08	1.91497	0.937319
St14	0.000723216	1.91436	0.936866
Exo5	0.00516506	1.91351	0.936224
Septin9	3.76074e-05	1.9131	0.93591
Skp2	0.0362374	1.91209	0.935149
Colec12	1.24396e-05	1.91103	0.934347
Nup205	0.0144919	1.91071	0.934112
Susd4	0.0021509	1.91008	0.933634
Nhs	0.0164253	1.90991	0.933505
Gm20503	4.59488e-05	1.90868	0.932575
Gng10	4.59488e-05	1.90868	0.932575
Tmem252	0.000524987	1.90777	0.931885
Gnb2	3.22646e-05	1.90615	0.930664
Hr	0.0493196	1.90541	0.930098
Sfn	0.00158364	1.90533	0.93004
Phlda3	0.000624584	1.90377	0.928856
Ctsh	3.06291e-07	1.90249	0.92789
Olfml2b	0.002909	1.90206	0.927564
Ssr2	5.01422e-05	1.90148	0.927121
Lyplal1	0.0484827	1.90141	0.927068
Meis3	0.0177922	1.90058	0.926443
St3gal4	0.00943885	1.9004	0.926302
1500011B03Rik	0.00579904	1.89958	0.925682
Scarb1	1.82619e-05	1.89687	0.923623
Edem1	1.55018e-05	1.89667	0.923466
Ppp1cc	0.0462009	1.8961	0.923038
Tom1l1	0.00333353	1.89456	0.921861
Syngr1	0.00860687	1.89375	0.921246
Ldb1	0.00982916	1.89316	0.920798
Foxs1	0.0344849	1.89091	0.91908
Ubtd1	0.00343513	1.89062	0.918863
Ost4	0.0132475	1.88929	0.917841
Pip5k1b	0.0232634	1.88889	0.917538
Hmox1	0.0156857	1.88835	0.917126
Hdhd2	0.000171386	1.88735	0.916363
Jpt1	1.12969e-05	1.88496	0.914531
Hexa	1.66379e-05	1.88396	0.913772
Col8a1	0.00659571	1.88353	0.913442
Cd53	4.08764e-05	1.88303	0.913054
Taf4	0.00255981	1.88103	0.911522
Ptpn7	0.00918431	1.87719	0.908577
Eif2ak3	0.0259797	1.87611	0.907741
Abracl	1.23349e-05	1.87598	0.907644
Sdcbp	1.67492e-06	1.87198	0.904562
H2-DMb1	5.75783e-07	1.8681	0.90157
Grrp1	0.00950065	1.867	0.900718
Gm20547	0.00395331	1.86667	0.900464
Tifa	0.0218826	1.86592	0.899889
Pdcl3	0.00203664	1.86278	0.897454
Sesn3	0.000200086	1.86231	0.89709
Akr1b3	0.0290178	1.86207	0.896907
Rab8b	0.000293205	1.85971	0.895079
Slc27a3	0.0345342	1.85915	0.894647
Tmem251	0.00119443	1.8588	0.894369
Hbegf	2.77306e-05	1.85792	0.893691
Rnf152	0.0159605	1.85586	0.892085
Snx9	0.00174995	1.85559	0.891875
Rnf149	3.74109e-05	1.85511	0.891508
Prdx3	0.0031089	1.85461	0.891116
Rps2	1.9654e-08	1.85216	0.889208
Trim13	0.040177	1.85057	0.887973
Hs1bp3	0.00401213	1.84874	0.886542
Tmem45a	0.00639479	1.84825	0.886159
Akr1c13	0.0129045	1.84768	0.885717
Tes	5.01422e-05	1.84622	0.884578
Klk13	0.0258772	1.84615	0.884523
Sulf2	0.000443134	1.84557	0.884066
Gtf2h4	0.0010039	1.84545	0.883976
Gm49339	0.00633777	1.84544	0.883966
Atf3	0.0268386	1.84456	0.883276
Raver1	0.0386865	1.84444	0.883186
Calr	3.16009e-07	1.84417	0.88297
Cnksr3	0.00545224	1.84385	0.882724
Ctsa	0.000828569	1.84361	0.882534
Ube2a	5.34057e-05	1.84339	0.882361
Ppia	0.000107639	1.84329	0.882283
Fzd6	0.000205221	1.84231	0.881514
Nudt2	0.0249548	1.84071	0.880261
Cyth4	0.00158684	1.83952	0.879329
Cfb	0.00276242	1.83947	0.879293
Col6a2	0.000179338	1.83938	0.879223
Rab20	0.0032419	1.83682	0.87721
Sav1	0.000272202	1.83614	0.876675
Ttyh2	0.0162372	1.83607	0.876618
Rps6ka4	0.000380484	1.83559	0.876244
Gbp3	0.0292319	1.83478	0.875609
Ncaph	0.0312261	1.83478	0.875609
Tpp1	7.8113e-08	1.83451	0.875398
Lap3	0.000297796	1.8345	0.87539
Pfkfb2	0.00761752	1.83417	0.875128
Pcbd1	0.00322576	1.83378	0.874821
H1f2	0.000110092	1.83343	0.874545
Ano1	5.18959e-05	1.83268	0.873954
2410131K14Rik	0.0432017	1.83186	0.873308
Snora7a	0.00976624	1.83163	0.87313
Hnrnpab	1.38627e-08	1.83003	0.871871
Map2	0.000901365	1.82937	0.871343
Slc25a5	1.15e-07	1.82906	0.871102
Ifi204	0.0175115	1.82906	0.871102
Acsl4	2.38943e-05	1.82788	0.870174
Col7a1	0.0418005	1.82734	0.869744
Ciao2a	0.000397867	1.82633	0.868948
Gpn2	0.00667727	1.82627	0.868901
Isg20l2	0.0127585	1.82584	0.868562
Hprt	4.01405e-05	1.82558	0.868356
Gas7	0.000552336	1.8252	0.868057
Tcirg1	0.00278064	1.82383	0.866975
Tnfrsf1b	0.00173914	1.8227	0.866073
H2-Q2	0.0256925	1.82203	0.86555
Sting1	0.00349301	1.82047	0.864315
Ftl1	9.70066e-07	1.82004	0.863972
Svep1	0.00215298	1.81937	0.863436
Pbdc1	0.00936122	1.81884	0.863019
Fbxo25	0.00465259	1.81726	0.861764
Dph1	0.0254215	1.8169	0.86148
Gusb	3.95351e-05	1.81687	0.861457
Cmc1	0.00623251	1.81538	0.860275
P3h1	0.00257292	1.81463	0.859679
Hnrnph2	0.00183833	1.81452	0.859585
Alg10b	0.00556354	1.81429	0.859402
Plat	0.000548815	1.81295	0.858339
B2m	1.32348e-09	1.81288	0.858287
Emid1	0.00378252	1.81288	0.858286
Gm9844	0.000766104	1.8126	0.858063
Cd34	0.000886053	1.81077	0.856602
Tmem106a	0.0073969	1.81034	0.856265
Tacstd2	2.78821e-05	1.8096	0.855669
Lin9	0.0242601	1.80952	0.85561
Cblc	0.0113288	1.80804	0.854423
Metrnl	0.00103874	1.8066	0.85328
Lrfn4	0.00792243	1.80603	0.852825
Asah1	0.000131208	1.80602	0.852816
Nme7	0.0239378	1.80556	0.852443
Erlin1	0.00277614	1.80429	0.851431
Col4a2	3.11031e-07	1.80306	0.850447
Lmnb2	0.00228898	1.80198	0.849583
Adpgk	0.00136413	1.79956	0.847644
Muc4	0.0338751	1.79938	0.847502
Litaf	0.000225184	1.79923	0.847383
Zbed3	0.0198144	1.79762	0.846087
Fth1	2.16536e-07	1.7967	0.845348
Yrdc	0.000455424	1.79574	0.844576
Tmem176a	5.90332e-08	1.79503	0.844008
Aprt	0.000146582	1.79394	0.843131
Ptger2	0.0225421	1.79365	0.842899
Phf11d	0.00542054	1.79333	0.842644
Wdr92	0.0159192	1.7931	0.842459
Crtap	0.00695175	1.79087	0.840664
Rpl15	0.000138688	1.79044	0.840312
Kif23	0.0126061	1.78987	0.839854
Lamc3	0.033573	1.78986	0.839843
Sdc1	7.63169e-05	1.78907	0.839214
Tram2	0.00667727	1.78852	0.838766
Loxl3	0.0190184	1.78846	0.838719
Hmgcll1	0.0214004	1.7871	0.837618
Cttn	0.000498665	1.78704	0.837573
Cdk2	0.00241767	1.78701	0.83755
Rilpl2	0.00127275	1.78676	0.83735
Spcs1	6.06039e-05	1.78545	0.836285
Etfdh	0.00225043	1.78533	0.836188
Fzd7	0.0267291	1.78519	0.836074
Slc7a7	0.00661525	1.78507	0.835984
2200002D01Rik	0.012179	1.78477	0.835737
Tmem165	1.6983e-05	1.78417	0.83525
Nid1	0.000262971	1.78347	0.834686
Pcna	0.00122359	1.78311	0.8344
Sh2d1b1	0.0268256	1.78295	0.834263
Gm20390	1.44758e-05	1.78281	0.834152
Nme2	1.84282e-05	1.78281	0.834152
Prox1	0.0186863	1.78175	0.833292
Unc93b1	2.98489e-07	1.78067	0.832416
Gm49673	0.000467601	1.77596	0.828599
Psmd14	2.11712e-07	1.7747	0.827575
Arf4	3.54696e-07	1.77428	0.827236
Nubp1	0.00580303	1.77409	0.827076
Bloc1s2	0.00602687	1.77407	0.827066
Nek6	0.00148614	1.77324	0.82639
Rnf26	0.0156503	1.77311	0.826281
Cdk4	0.00108433	1.77153	0.824995
Pmepa1	0.000593527	1.77123	0.824748
Tmem38b	0.00544607	1.77023	0.823934
Rcc1	0.00246167	1.76995	0.823711
Cdcp1	0.00669571	1.76976	0.823553
2610001J05Rik	0.0004573	1.76919	0.823088
Anxa3	3.71099e-05	1.76868	0.822674
Eno1	0.0109807	1.76846	0.822491
Spin4	0.0424451	1.76842	0.822462
Igf2r	0.000107803	1.76769	0.821863
Krt8	0.000786035	1.76719	0.821459
Llgl2	0.00183969	1.76671	0.821069
Tap2	0.00237112	1.76607	0.82054
Mrps14	0.000213857	1.76452	0.819278
Tent2	0.0150169	1.76444	0.819214
Ccnyl1	0.0226565	1.7644	0.819176
H2az1	8.94854e-05	1.76202	0.81723
H1f0	7.30342e-05	1.76179	0.817042
Fuca2	0.000207871	1.76173	0.816992
Ckmt1	0.00714481	1.76101	0.8164
Rnaset2a	0.00069495	1.76099	0.816388
Naga	0.0137579	1.76033	0.815846
Tmem144	0.0397367	1.75882	0.814611
Efemp2	0.00241784	1.75669	0.81286
Elf3	0.00399632	1.75449	0.811053
H2-K1	4.96198e-08	1.75428	0.810883
Abt1	0.0194372	1.75419	0.810805
Mtln	0.000789848	1.75417	0.810791
Colgalt1	7.40196e-05	1.75375	0.810444
Copz2	0.00449598	1.75291	0.809749
Stbd1	0.00568222	1.75255	0.809456
Mal	0.00561809	1.75049	0.807761
Susd2	0.0122654	1.75	0.807355
Ddx10	0.0227404	1.75	0.807355
Nnmt	0.0272446	1.75	0.807355
Msn	2.03459e-06	1.74662	0.804565
Arhgap8	0.0113512	1.74653	0.80449
Dcun1d5	0.000237823	1.74638	0.804371
Trmt10c	0.0230703	1.74576	0.803857
Pcgf6	0.0341251	1.74436	0.802699
Ndufb1-ps	0.00117537	1.74408	0.80247
Thyn1	0.00128139	1.74242	0.801096
Smim41	0.0165031	1.74129	0.800159
Ggta1	0.000290622	1.73948	0.798657
Morf4l2	0.000114923	1.73773	0.797205
Col16a1	0.00589521	1.73569	0.795509
Lilrb4a	0.0160516	1.73489	0.794841
Zmat3	0.00132256	1.73482	0.794784
Tlr13	0.0228941	1.73438	0.794416
Osbp	0.0127833	1.73429	0.794342
Rpe	0.00408368	1.7337	0.793851
Itgb5	0.000215304	1.73364	0.793803
Cxadr	0.000486682	1.73279	0.7931
Uck2	0.00169618	1.73038	0.791091
Tspan4	0.00138606	1.72999	0.790761
Cxcl17	0.00189942	1.72918	0.790092
Golga5	0.00539966	1.72829	0.789346
Eif5a	6.05107e-05	1.72744	0.788634
Brms1l	0.0283779	1.72727	0.788496
Mrc1	0.00121783	1.72711	0.788357
Gadd45b	0.0023562	1.72679	0.788089
Ank	0.00190305	1.72652	0.787866
Apba3	0.0185431	1.72646	0.787815
Wnt7a	0.0349688	1.72637	0.78774
Postn	0.000181386	1.72534	0.786877
Setdb1	0.0158645	1.7251	0.78668
Arpc4	8.16495e-05	1.72499	0.786587
Igfbp4	5.99244e-07	1.7244	0.786097
Dpep2	0.0156938	1.72273	0.784694
Mmp3	0.0141323	1.72272	0.784689
Cebpzos	0.00573082	1.72253	0.784527
Dmac1	0.000457991	1.72248	0.784489
Prr15	0.0355714	1.7218	0.783921
Dglucy	0.00875222	1.72131	0.783508
Ppib	0.000330725	1.72087	0.78314
Nde1	0.00128236	1.72012	0.782506
Scn1b	0.0268386	1.71963	0.782095
Impa2	0.044289	1.71951	0.781999
P2ry14	0.00876731	1.71903	0.781597
Polr2h	0.0115319	1.71875	0.78136
1110012L19Rik	0.0492308	1.71875	0.78136
Actn1	1.856e-07	1.71843	0.781088
Pls1	0.00509509	1.71779	0.780555
1700066M21Rik	0.0274731	1.71698	0.779874
B4galt6	0.0151754	1.71691	0.779816
Msl3l2	0.0445189	1.71533	0.778485
Gpc4	0.0231451	1.71491	0.778135
Bola2	0.000775609	1.71405	0.777409
Napepld	0.0419349	1.71304	0.776562
Mir1892	0.00481803	1.71256	0.776158
Tspan6	0.0244861	1.71146	0.77523
Psmg1	0.00933176	1.71034	0.774287
Eif2s1	0.00495764	1.70922	0.773338
Htra2	0.00221565	1.70917	0.773298
Ext1	0.00106522	1.70912	0.773254
Ppie	0.0305593	1.70861	0.772823
Relb	0.00993361	1.70833	0.77259
Fam98b	0.000461126	1.70801	0.772313
Dync2li1	0.0057271	1.70753	0.771914
Gm23246	0.0295151	1.70732	0.771731
Socs3	0.00150982	1.70702	0.771481
Trappc2	0.00720153	1.70684	0.771328
Dynlrb1	0.000928406	1.70616	0.770754
Egfl6	0.012134	1.70595	0.770572
Atad2	0.0126061	1.70571	0.770369
Galc	0.00958425	1.70462	0.769446
Ampd2	0.0179048	1.70443	0.769292
Glrx	0.00441982	1.70417	0.769066
Mgst3	0.0169569	1.70318	0.768231
Stxbp3	0.00344052	1.70267	0.767797
Nrp2	0.00303201	1.70248	0.767637
Lrrc57	0.0177055	1.70204	0.767266
Galk2	0.00274078	1.70192	0.767166
Maml1	0.0123715	1.70175	0.767023
Septin10	0.00987599	1.70159	0.766881
Klhl9	0.00122644	1.70108	0.766447
Chaf1a	0.0468549	1.70073	0.766154
Cmtm6	2.14657e-07	1.70058	0.766028
Scd1	0.000314457	1.70022	0.765726
Tubb5	6.41955e-07	1.6997	0.76528
Gm50364	0.00128139	1.69965	0.76524
Fam57a	0.0169219	1.69942	0.765044
Actr2	9.02905e-07	1.69876	0.764478
Rheb	0.000234553	1.6981	0.763917
Foxf2	0.00966515	1.69789	0.763739
Commd3	0.000229856	1.69741	0.763336
Casp7	0.00701792	1.69722	0.763175
Slc15a3	0.0285021	1.69697	0.762961
Tmsb10	0.000690152	1.69655	0.762604
Ntpcr	0.0056325	1.6962	0.762308
Yipf4	0.000615649	1.696	0.762136
Selenoh	0.0013621	1.69595	0.762097
Khdrbs3	0.00359164	1.69543	0.761652
Spns2	0.00116844	1.69477	0.761093
Sh3bp2	0.00782057	1.69437	0.760749
Sdc3	0.000396884	1.69371	0.760186
Plxnc1	0.00639074	1.6934	0.75992
1110008P14Rik	0.0113181	1.69291	0.759508
Dcakd	0.00798107	1.69249	0.759146
Mfsd11	0.00307435	1.69239	0.759065
Otulinl	0.0013015	1.69202	0.758743
Pparg	0.0351363	1.69167	0.758445
Pqlc3	0.00352914	1.69118	0.758027
Pus1	0.0272419	1.69036	0.757327
Rap2b	0.00441214	1.68902	0.75619
Pdcd7	0.00568841	1.68889	0.756074
Bcas2	0.000225184	1.68767	0.755034
Zfp868	0.0470815	1.68707	0.754524
Gtf2b	0.00258116	1.68691	0.754383
Igfbp2	0.00405929	1.68376	0.751691
Bhlhe41	0.0043109	1.68354	0.751502
Vmp1	1.04764e-05	1.68321	0.751217
Spidr	0.0308986	1.68182	0.750022
Golga7	0.00492666	1.68168	0.749905
Matn4	0.00453391	1.68145	0.74971
Plscr1	0.0307771	1.68125	0.749534
Coq7	0.00667727	1.68016	0.7486
Fcer1g	0.00771898	1.67829	0.746992
Coa6	0.0386865	1.67808	0.746813
Washc3	0.00263089	1.67783	0.746597
Txndc5	0.000232068	1.67725	0.746101
Atp6v0d2	0.0182946	1.67686	0.74576
Tmem29	0.0308607	1.67647	0.745427
Mcub	0.00733299	1.6764	0.745366
Lsm1	0.0121123	1.67606	0.745071
Bmp2k	0.00337306	1.67598	0.745003
Egr2	0.0357221	1.67596	0.744986
Tex30	0.016263	1.67557	0.744654
Ostm1	0.00246002	1.67536	0.744467
Hmgn3	0.00182855	1.67504	0.744197
Ramac	0.00363488	1.67458	0.743803
Tsfm	0.0287556	1.67347	0.742842
Pnp	0.000862988	1.67282	0.742278
Ssna1	0.0133927	1.67246	0.741975
Il34	0.0155297	1.67128	0.740957
Irf5	0.0124324	1.67128	0.740954
Nckap1l	0.013046	1.66848	0.738533
Msl3	0.0152136	1.66791	0.738042
Ccz1	0.00510569	1.66783	0.737969
Slc35b2	0.0018214	1.66712	0.737358
Rhbdf2	0.019799	1.66667	0.736966
Pcdh7	0.0354474	1.66667	0.736966
Ubfd1	0.00489457	1.66591	0.73631
Mettl21a	0.0151536	1.66549	0.735949
Epsti1	0.0283505	1.66532	0.735802
St6gal1	0.00204704	1.66508	0.735589
Etfa	0.00453825	1.66423	0.734858
Atp6v1e1	0.00267539	1.66405	0.734699
Asb6	0.0274008	1.6631	0.733876
Tgfbi	0.00493152	1.66285	0.733659
Rftn1	0.00395331	1.66219	0.733087
Usp38	0.00561587	1.66138	0.732378
Hmbs	0.0319314	1.6612	0.732228
Fndc3b	0.000229374	1.65913	0.73043
Pdzk1ip1	0.0107843	1.65861	0.729975
Ckb	0.000145923	1.65752	0.729027
Gmds	0.0415289	1.6568	0.728404
Casp12	0.0058392	1.65605	0.727747
Adora2b	0.0213775	1.65448	0.726377
Cutal	0.047897	1.65426	0.726182
Slc39a11	0.00439536	1.65418	0.726118
Tex264	0.0075879	1.65316	0.725225
Hnrnpa1	0.00351365	1.6518	0.724041
Lpcat3	0.000598326	1.65142	0.723711
Pfn2	0.00303284	1.65142	0.723704
Fuom	0.0220426	1.65116	0.723482
Ran	2.60383e-06	1.65101	0.723346
Adamtsl2	0.0117874	1.65079	0.72316
Actg1	0.000672	1.64998	0.722445
Apool	0.0333266	1.64948	0.722015
Sema4d	0.00788613	1.64771	0.720462
Cd320	0.0493196	1.64762	0.720383
Atp6v0e	0.000672	1.64741	0.720202
Cotl1	0.00630479	1.64681	0.719678
Fam136a	0.0141323	1.64634	0.719264
Ccp110	0.035019	1.64609	0.719044
Oxsm	0.0489758	1.64596	0.718932
Glmp	0.00140459	1.64579	0.718781
Galnt2l	0.00149743	1.64543	0.718466
Atp6v0c	0.00417474	1.64509	0.71817
Msantd4	0.00442945	1.64476	0.717877
Adnp2	0.0399046	1.64458	0.717718
Galnt2	0.0015451	1.64437	0.717538
Cacnb3	0.00959575	1.64402	0.717229
Ccng2	0.00848057	1.64378	0.717021
Rnf4	0.00281227	1.64141	0.714939
Zfp560	0.0280786	1.64141	0.714939
Src	0.0104366	1.64079	0.714394
Hmgb3	0.00325827	1.64026	0.713924
Gca	0.0242455	1.63986	0.713573
Timm21	0.0486639	1.63934	0.713119
Mrps24	0.00305412	1.63896	0.712782
Plxnb2	0.00091729	1.63875	0.712597
Cspg4	0.0127833	1.63818	0.712091
Rab38	0.0278833	1.63636	0.710493
Abhd12	0.00150793	1.63525	0.709514
Btf3	0.000844399	1.63465	0.708978
Hoxa5	0.00102413	1.6344	0.708761
Clptm1l	1.2789e-06	1.63438	0.70874
Ormdl1	0.0241543	1.63415	0.708537
Aga	0.000411761	1.63403	0.708437
Id2	1.50317e-05	1.63396	0.708373
Med6	0.011225	1.6338	0.708234
Alg8	0.0215884	1.6338	0.708234
P4hb	0.00035054	1.63338	0.707864
Armc10	0.00236024	1.63304	0.707561
Icos	0.0428719	1.63285	0.707392
Slc7a6	0.0137687	1.63158	0.706269
S1pr2	0.00490295	1.63058	0.705386
Nucks1	0.00215114	1.63048	0.705294
Mfsd12	0.0211517	1.62982	0.704717
Lxn	0.0417299	1.62963	0.704544
Anxa4	0.000197244	1.62934	0.704284
Ltbp3	0.00043045	1.62902	0.704
Psph	0.0374946	1.62857	0.703607
Selenon	0.0127313	1.62836	0.703421
Gch1	0.00294027	1.62807	0.703163
Nudcd2	0.00737916	1.62621	0.701517
Cxcl13	0.0396043	1.62522	0.700637
Bst2	0.0159066	1.625	0.70044
Tspan31	0.00740245	1.62382	0.699392
Tead2	0.0326047	1.62304	0.698696
Trio	0.00954549	1.6227	0.698396
Gm42674	0.00805573	1.6226	0.698304
Gm22133	5.25187e-05	1.62109	0.696961
Ifit3	0.00989487	1.62002	0.69601
Edn1	0.0058079	1.61817	0.694363
Spin1	0.00263089	1.61681	0.693153
Podn	0.0151536	1.61538	0.691878
Polr1d	0.000880263	1.61531	0.691808
Maged1	0.00176313	1.61501	0.691544
Tmem189	0.00246167	1.61339	0.690098
Cd83	0.0239751	1.61327	0.68999
H3f3a	0.000624584	1.61316	0.689889
Fkbp7	0.0183322	1.6128	0.689572
Ttf2	0.0303971	1.61194	0.688798
Arl6ip6	0.0300552	1.61143	0.68834
Med10	0.00253462	1.61119	0.688127
Hacd2	0.0306849	1.61054	0.687548
Gng5	0.00227654	1.6105	0.687508
Trappc11	0.0081991	1.61034	0.687364
Ikbke	0.0498535	1.61033	0.687355
Mex3c	0.00659787	1.61017	0.687213
Evl	0.0023562	1.61015	0.687192
Lama3	0.00982916	1.61004	0.687095
Gnai1	0.0411028	1.60993	0.686997
Rpl22l1	0.000931588	1.60866	0.685856
Cenpc1	0.0415905	1.60849	0.685707
Sgk1	0.00172345	1.60836	0.685592
Cox5a	3.34489e-06	1.60802	0.685284
Serinc5	0.00294027	1.6063	0.683741
Polr3k	0.00532038	1.6061	0.683566
Eloc	0.000993924	1.60561	0.683122
Zfp365	0.0104976	1.6056	0.683116
Cbfb	0.00142624	1.60538	0.682913
Nck1	0.00563131	1.60526	0.68281
Trmt1l	0.00177147	1.60511	0.682673
Prpf38a	0.0254809	1.60474	0.682342
Nabp1	0.00786885	1.60465	0.68226
Gtf3c3	0.0203237	1.60465	0.68226
Capza2	3.40185e-05	1.60434	0.681984
Unc5b	0.0114471	1.60389	0.681574
Nip7	0.00821889	1.60327	0.681019
Ube2w	0.0212421	1.60294	0.680721
Snx10	0.00828016	1.60288	0.680669
Arl15	0.00566934	1.60277	0.680571
Npdc1	0.00131948	1.60218	0.680035
Parp9	0.0108823	1.60209	0.679959
Ddx39	0.00181211	1.6014	0.679332
Dtwd1	0.0441403	1.60106	0.679031
Sema6b	0.0303971	1.60072	0.67872
Rnf19b	0.00405881	1.60069	0.678698
Dnpep	0.00964389	1.6004	0.67843
Tulp3	0.0218468	1.59944	0.677567
Ntn1	0.010829	1.5992	0.677349
Renbp	0.025756	1.59857	0.676779
Tsc22d4	0.0129367	1.59816	0.676411
Mctp1	0.0243559	1.59801	0.676273
Rtn4	1.79311e-06	1.59772	0.67601
Pip4p2	0.00685682	1.59704	0.6754
Phlda1	0.0017379	1.59644	0.674858
Mmrn1	0.0360272	1.59561	0.674109
Ext2	0.00563131	1.59557	0.67407
Abcg1	0.000624757	1.59509	0.67364
Dera	0.0223197	1.59481	0.67338
Rtp4	0.0277849	1.59445	0.673063
Myl12a	0.00044344	1.59444	0.673054
Eaf1	0.00535965	1.59294	0.671691
Cdh11	0.00354832	1.59292	0.671674
Lrrc17	0.0158615	1.59279	0.67156
Sgpp2	0.0322511	1.59175	0.670616
Mad2l2	0.0256242	1.59128	0.670188
Commd1	0.0104614	1.59115	0.670066
Cyba	0.00450727	1.59103	0.669965
Sema3e	0.00474415	1.59058	0.669553
Kpna3	0.0183303	1.59	0.669027
Pno1	0.00645571	1.58987	0.668912
Aar2	0.0347199	1.58893	0.668058
Ptrhd1	0.0397763	1.58824	0.667425
B4galt2	0.0310373	1.58804	0.667247
Tmem208	0.00818424	1.58756	0.666812
Hs2st1	0.00717306	1.58723	0.666512
Lamp2	0.000218058	1.58379	0.663381
Mir686	0.0453619	1.58366	0.66326
Rab1b	0.00310468	1.58362	0.663224
Ndufa8	0.000708269	1.58276	0.662444
Timm10	0.0290151	1.58242	0.66213
Zfp984	0.0431295	1.58233	0.66205
S100a4	0.0147754	1.58189	0.661646
Gskip	0.0061652	1.58158	0.661369
Iqschfp	0.0122179	1.58113	0.660958
Sox7	0.0139341	1.58052	0.660403
Ninj1	0.00666211	1.57912	0.659125
Fgd6	0.0371111	1.57868	0.658719
Ireb2	0.00729657	1.57846	0.658519
Bpnt1	0.0132291	1.57807	0.658164
Nkiras2	0.00841128	1.57783	0.657942
Plxnd1	0.0338751	1.57778	0.657894
Rbbp9	0.0236675	1.57773	0.657847
Cnih1	0.000500153	1.57668	0.656888
Hhex	0.0347937	1.5765	0.656728
Tmem19	0.00833985	1.57632	0.656557
Natd1	0.0239313	1.576	0.656268
Gtf3a	0.010992	1.57592	0.656191
Fam221a	0.0351961	1.575	0.655352
Loxl1	0.00277614	1.57425	0.654666
Ugdh	0.0119765	1.57417	0.654592
Klhl42	0.0224862	1.57401	0.654442
Map2k1	0.0101979	1.57371	0.654165
Tdrd7	0.013936	1.57267	0.653214
Psmd8	8.28181e-06	1.57227	0.652849
Ncbp2	0.0183302	1.57168	0.652309
Ypel2	0.0127841	1.57167	0.6523
Tmem30b	0.048361	1.57143	0.652077
Atp6v1h	0.00805573	1.57128	0.651938
Glipr2	0.0051854	1.57029	0.651027
Psma1	0.000828569	1.57018	0.65093
Ffar4	0.0332348	1.57	0.650765
Nme1	0.00228522	1.56867	0.64954
Rnf130	0.0159565	1.5683	0.649202
Cyc1	0.0334824	1.56799	0.648915
Galnt11	0.0240315	1.56782	0.648763
Fcgr3	0.0448149	1.56776	0.648708
Hdac2	0.0183497	1.56691	0.647919
Adam10	0.00113652	1.56613	0.647205
Glce	0.029762	1.56522	0.646363
Sdhaf1	0.0188819	1.56522	0.646363
Micos10	0.00278064	1.56401	0.645252
Psme1	0.00244648	1.56363	0.644895
Coro2a	0.0157195	1.56349	0.644772
C1d	0.0133088	1.56301	0.644328
Itm2c	4.3874e-06	1.56205	0.643438
Ppt2	0.025883	1.56203	0.643418
Rnf122	0.0238398	1.56201	0.643399
Apaf1	0.0129012	1.56164	0.643065
Olfml3	0.00336409	1.56096	0.642432
Eloa	0.00235077	1.56079	0.642278
Igtp	0.0152207	1.55993	0.64148
Sh3bp1	0.0166799	1.55982	0.641376
Gpr180	0.0140588	1.5597	0.64127
Smyd2	0.0129707	1.55968	0.641252
Tmem43	0.00410866	1.55963	0.641201
Med31	0.0178185	1.55952	0.641106
Esrra	0.0169862	1.55924	0.640845
Heyl	0.0192477	1.55838	0.640043
Rbm47	0.00328143	1.5573	0.639045
Mbip	0.0178138	1.55716	0.638919
Krt7	0.00649908	1.55683	0.638615
Gyg	0.00321607	1.55637	0.638184
Ctsc	0.000820736	1.55612	0.637956
Enoph1	0.0475518	1.55598	0.637828
Daglb	0.0207211	1.55556	0.63743
Stt3a	0.00147167	1.55471	0.636644
Lsm8	0.00887326	1.55466	0.636601
Sem1	0.00463323	1.55393	0.635918
Vstm4	0.00701792	1.55378	0.635783
Tmsb4x	1.15879e-05	1.55371	0.635715
Myo5a	0.013936	1.55371	0.635714
Ranbp9	0.014826	1.5536	0.635611
Muc1	0.0154467	1.5531	0.635151
Scpep1	0.00369975	1.55238	0.634483
Htatip2	0.0300734	1.55208	0.634206
Prelid3b	0.0073011	1.55186	0.634
Mitd1	0.0274731	1.55122	0.633403
Polr2f	0.00641065	1.5508	0.63301
Osbpl8	0.0138766	1.55038	0.632618
Dtx4	0.0127618	1.55029	0.632536
Arcn1	0.00113761	1.55018	0.632439
Flvcr1	0.0135745	1.54989	0.632169
Myef2	0.0302505	1.54933	0.631648
Eef1akmt2	0.0499618	1.54911	0.631437
Eef1akmt1	0.0428297	1.54874	0.631092
Elavl1	0.00956933	1.54863	0.630993
Taf11	0.0090593	1.54796	0.63037
Elob	4.83362e-06	1.54783	0.630243
Cyth1	0.0400113	1.54714	0.629602
Fbxl14	0.0268386	1.54706	0.629528
Abhd4	0.0134234	1.54674	0.62923
Vnn1	0.0459323	1.54651	0.629018
Eif2s3x	0.0389227	1.54565	0.628211
Chmp6	0.00857129	1.54428	0.626938
Plpp2	0.0277172	1.54402	0.62669
Rab9	0.00706751	1.54365	0.626342
Nudt1	0.0191053	1.54357	0.626275
Prkcd	0.00556354	1.54311	0.625844
Tmem258	0.0044945	1.54275	0.625507
Snrnp40	0.005583	1.54259	0.625352
Wsb2	0.00431504	1.54251	0.625284
Arpin	0.0387455	1.54237	0.625152
Sec13	0.00714481	1.5419	0.624705
Slc25a17	0.00605209	1.54133	0.624172
Plpp5	0.0249909	1.54115	0.624009
Htra1	0.0103561	1.5405	0.623395
Afg3l2	0.0122654	1.54045	0.62335
Zbtb24	0.0449592	1.5404	0.623309
Mrpl54	0.0181634	1.54032	0.623233
Adcy3	0.0424822	1.54027	0.623182
Ptges	0.0202263	1.53996	0.622897
Copb2	0.00211148	1.53889	0.621886
Tank	0.0268448	1.53885	0.62185
Hsd3b7	0.00544607	1.53846	0.621488
Sec24d	0.0207861	1.5351	0.618337
Il33	0.044289	1.53464	0.617901
Gna12	0.0157316	1.53459	0.617854
Dpp3	0.00818052	1.53378	0.617095
AI413582	0.00466264	1.53349	0.616821
Nectin1	0.0183303	1.53292	0.616278
Med25	0.0205198	1.53269	0.616068
Pld4	0.018992	1.53254	0.615923
Uba2	0.00197037	1.53239	0.615781
Pdk3	0.0117714	1.53218	0.615588
Slc35f5	0.00875222	1.53085	0.61433
Srp9	0.0127811	1.53052	0.614019
Ap1s1	0.00805573	1.53006	0.613593
Ciao3	0.0342571	1.52972	0.613264
Acot9	0.0131312	1.52967	0.613221
Tent4a	0.0476082	1.52857	0.612184
Tmem39a	0.046	1.52814	0.611775
Kat2b	0.0212199	1.52811	0.611751
Zbtb33	0.046079	1.52797	0.611618
Abhd11	0.0129265	1.52784	0.611489
Rnf111	0.0232771	1.52778	0.611435
C4b	0.0436452	1.5268	0.610507
Isca2	0.036762	1.52618	0.609923
Tma7	0.00720153	1.52575	0.609518
9530068E07Rik	0.00098577	1.52527	0.609061
Rsu1	0.00323053	1.52512	0.608921
Bud31	0.0153169	1.52425	0.608101
Cd38	0.0141323	1.52406	0.607924
Cox6b2	0.0316658	1.52389	0.607762
Arf2	0.0155534	1.52292	0.606843
Gm49388	0.00630479	1.52184	0.605816
Ogfr	0.0136149	1.52146	0.605456
Mlec	0.00329502	1.5214	0.605398
Mospd1	0.016316	1.52135	0.60535
St6galnac2	0.0287194	1.52116	0.60517
Icam1	2.62199e-05	1.52084	0.604867
Fundc1	0.0135745	1.52068	0.604713
Borcs8	0.0155142	1.52039	0.60444
Ckap5	0.0486124	1.52033	0.60438
Syngr2	0.00151303	1.52021	0.604267
Acvr1	0.016492	1.52017	0.60423
Strap	0.000614718	1.52009	0.604155
Pgpep1	0.0140514	1.51987	0.603946
Vps35	0.00493831	1.51963	0.603718
Bgn	0.00201767	1.51932	0.603426
Znrf2	0.0123329	1.51918	0.603297
Psmb2	0.0210344	1.51915	0.603269
Nhp2	0.0418865	1.51908	0.603202
Pla2g15	0.046079	1.51897	0.603092
Hs6st1	0.0126282	1.5186	0.602739
Tmco3	0.0144656	1.51852	0.602665
Shtn1	0.0256761	1.51845	0.602603
Zfp281	0.00797868	1.51837	0.602521
Eif2d	0.0239313	1.51829	0.60245
Lsm4	0.018684	1.51824	0.602397
Myof	0.00193066	1.51759	0.601786
Sema7a	0.0267291	1.51758	0.601776
Uba3	0.00841128	1.51735	0.601557
Atp6v1a	2.92096e-05	1.5169	0.601125
Eppk1	0.0463142	1.51657	0.600811
Set	0.00110961	1.51565	0.599934
Akr1a1	1.91642e-05	1.51533	0.599635
Pdcd6	0.00331634	1.51518	0.599494
Snx3	0.000314457	1.51509	0.599399
Napsa	0.0097701	1.51483	0.59916
Lamc1	0.00708865	1.51421	0.598564
Pgam1	0.0393047	1.51392	0.598293
Lats1	0.0201513	1.51389	0.598259
Fblim1	0.00689221	1.51282	0.597241
Tmem64	0.0218943	1.51242	0.596854
Ssr3	0.000416242	1.51218	0.596629
Nhlrc3	0.0220419	1.5119	0.596367
Maip1	0.0310226	1.5119	0.596367
Sptssa	0.00667953	1.51175	0.596221
Irf8	0.00649908	1.51173	0.596199
Lypla1	0.00516835	1.51149	0.59597
Trappc6b	0.0402921	1.51026	0.594801
Cpped1	0.0416929	1.50966	0.594225
Emg1	0.00697594	1.50964	0.594201
Asb3	0.0470836	1.50903	0.593617
Wdfy1	0.0469352	1.50885	0.593449
Cyp4f16	0.0485493	1.50865	0.593259
Inpp5f	0.0396431	1.50794	0.592576
Mapk11	0.0362457	1.50769	0.592342
Fam174a	0.00875222	1.5076	0.592256
Rnf114	0.0120832	1.5065	0.591205
Phtf1	0.0117872	1.50599	0.59071
Scd2	0.00785591	1.50536	0.590106
Rab11a	0.000880263	1.50471	0.589487
Sdf2	0.00418148	1.50462	0.5894
Fads2	0.016735	1.50441	0.589197
Hhip	0.0163444	1.50399	0.588798
Tmem176b	9.78273e-06	1.50369	0.588512
P2rx7	0.0203695	1.50328	0.588116
Srebf1	0.0386865	1.50277	0.587627
Akirin2	0.00603316	1.50243	0.587297
Dstn	0.025677	1.5023	0.587177
Commd10	0.0204088	1.50198	0.586862
Mtpn	0.00281227	1.50141	0.586317
Pgm2	0.0444203	1.50139	0.586301
Tm9sf4	0.00175452	1.50121	0.586122
Cuta	0.0224862	1.50077	0.585706
Dab2	0.00976624	1.50052	0.585465
Schip1	0.0256815	1.5	0.584963
Snx12	0.0116153	1.49885	0.583857
Rab31	0.0135758	1.49885	0.583854
Vps29	0.00670455	1.49841	0.583431
Mmadhc	0.00644675	1.49823	0.583257
Vwa5a	0.00655701	1.49809	0.583124
Tor2a	0.0146055	1.49801	0.583045
Gng12	0.00391878	1.49714	0.582212
Mrpl15	0.0170928	1.49677	0.581857
Kctd17	0.0200972	1.49677	0.581857
Prelid1	0.00167043	1.49665	0.581735
Mapkapk3	0.017243	1.49573	0.580846
Fgf2	0.0467126	1.49505	0.580193
E130308A19Rik	0.0218039	0.668857	-0.580231
Rnf167	0.00733299	0.668726	-0.580512
Fam210a	0.0335933	0.668435	-0.581141
Zfp131	0.016287	0.668294	-0.581445
Acer2	0.0160328	0.66825	-0.58154
Ift20	0.00344313	0.667547	-0.583058
Ddx55	0.0345884	0.667453	-0.583262
Pik3cd	0.0366064	0.667309	-0.583573
Gcnt2	0.00449631	0.667291	-0.583612
Prelp	0.0126308	0.667169	-0.583877
Sgta	0.0130791	0.667043	-0.584148
Man1a2	0.0105531	0.666953	-0.584344
Myo6	0.00607918	0.665825	-0.586784
Gigyf1	0.0244658	0.665574	-0.58733
Aktip	0.0154089	0.665446	-0.587607
Sox13	0.0157392	0.665321	-0.587877
Vamp2	0.0346873	0.665261	-0.588007
Rasgef1b	0.0283822	0.665154	-0.588239
Prkce	0.00477291	0.665092	-0.588375
Samd12	0.00786885	0.665017	-0.588538
Syt7	0.00737293	0.664956	-0.588668
Vgll4	0.0202944	0.664799	-0.58901
Sdccag8	0.0340612	0.664541	-0.58957
Mau2	0.010249	0.664368	-0.589946
Pf4	0.0357221	0.664225	-0.590255
Pmvk	0.0269621	0.66417	-0.590376
Calcoco1	0.0188672	0.663866	-0.591037
Evi5	0.00722126	0.663807	-0.591164
Dnajc7	0.00365163	0.663694	-0.591409
Ttc14	0.0116251	0.663663	-0.591478
N4bp2l1	0.0313286	0.663618	-0.591575
Ss18	0.00697729	0.663105	-0.592691
Med13l	1.06487e-05	0.663037	-0.592838
Ica1	0.0207141	0.663021	-0.592873
Hid1	0.0225592	0.662703	-0.593566
Mfsd6	0.0055992	0.66237	-0.594291
Rufy3	0.0146437	0.662363	-0.594305
Gpt	0.0232282	0.662321	-0.594398
Chd6	0.0153169	0.662305	-0.594432
Nupr1	0.0126422	0.661989	-0.595121
Paf1	0.00976624	0.6618	-0.595532
Rbm33	0.005583	0.66171	-0.595729
Tsc22d3	0.0454929	0.661596	-0.595977
Arhgap21	0.0106652	0.661494	-0.596201
Lrrc23	0.0374848	0.661081	-0.5971
Ttc7	0.0245653	0.660885	-0.597528
Dennd5b	0.0186233	0.660825	-0.59766
Fam129a	0.00568222	0.660637	-0.598069
Ankzf1	0.0338751	0.660142	-0.599151
Ksr1	0.0214248	0.660116	-0.599209
Fam222b	0.0108921	0.659823	-0.59985
Grina	0.0210635	0.659616	-0.600301
Ly6c2	0.0209964	0.659435	-0.600699
Cep120	0.0060381	0.659046	-0.601548
Fyco1	0.0059524	0.659001	-0.601647
Zfp280d	0.0120667	0.658569	-0.602594
Ctla2b	0.0204088	0.658385	-0.602996
Chd8	0.0101971	0.658248	-0.603297
Strbp	0.0094566	0.658106	-0.603608
Prkag1	0.0195098	0.658001	-0.603839
Slc12a6	0.0248951	0.657998	-0.603844
Iqsec2	0.0213853	0.657961	-0.603925
Akap12	0.018709	0.657751	-0.604387
2810025M15Rik	0.0279114	0.65773	-0.604432
Ezh1	0.014107	0.657663	-0.60458
1700094D03Rik	0.0097453	0.657639	-0.604632
Cflar	0.00333026	0.657565	-0.604794
Iqsec1	0.00201884	0.657516	-0.604903
Zfp346	0.0415905	0.656876	-0.606307
Ubn2	0.00487154	0.656816	-0.606438
Sap25	0.0328206	0.656646	-0.606813
Dcn	0.0301556	0.656458	-0.607226
She	0.0100447	0.656439	-0.607267
Dele1	0.0212039	0.656303	-0.607567
Nr1d2	0.00156051	0.65622	-0.607748
Bdnf	0.0395752	0.656112	-0.607986
Nars	0.00666873	0.655728	-0.608831
Cfap126	0.0312252	0.655543	-0.609238
Pitpnc1	2.78821e-05	0.655148	-0.610107
Trim39	0.0363927	0.655076	-0.610265
Klf13	0.0163805	0.654783	-0.610911
Prob1	0.032875	0.654321	-0.61193
Adamts10	0.01225	0.654263	-0.612057
Pdcd4	0.0292545	0.654211	-0.612172
Banp	0.00543715	0.654144	-0.61232
Efnb1	0.019412	0.654104	-0.612409
Vegfb	0.0137868	0.654046	-0.612536
Usp32	0.0168104	0.653885	-0.612891
Abhd14b	0.0281713	0.653846	-0.612977
Wipf2	0.00203082	0.653836	-0.613
Zfp697	0.029982	0.653791	-0.613098
Phykpl	0.0480514	0.65362	-0.613475
Fam204a	0.0201403	0.653537	-0.613659
Jdp2	0.019457	0.653386	-0.613992
Ap4e1	0.0203695	0.653351	-0.614071
Kin	0.0132085	0.653191	-0.614422
C3	0.0140514	0.653052	-0.614731
Rnf219	0.0425096	0.652727	-0.615448
Prpf6	0.0140251	0.652314	-0.616361
Lifr	0.00936277	0.651815	-0.617465
Tasor	0.016559	0.651811	-0.617475
Nt5dc2	0.0335933	0.651795	-0.617509
Adgb	0.0398368	0.651646	-0.617839
Mgll	2.25311e-05	0.651636	-0.617863
Mob3b	0.0221611	0.651541	-0.618072
Zfp687	0.0347676	0.651246	-0.618726
Nipal3	0.00427348	0.651032	-0.6192
Aldh1a7	0.00778048	0.65096	-0.61936
Cyb5r1	0.0217461	0.650955	-0.61937
4932438A13Rik	0.0064248	0.650909	-0.619472
Ssb	0.0127913	0.650811	-0.619691
Acaca	0.0248951	0.650794	-0.619728
Epas1	0.00183833	0.650523	-0.620329
Gm49391	0.0169001	0.65051	-0.620356
Wdr59	0.0344487	0.650485	-0.620411
Tmem175	0.0348729	0.650295	-0.620834
Ccdc157	0.0209911	0.650124	-0.621213
Notch4	0.0103561	0.650084	-0.621302
Rufy2	0.0218618	0.649864	-0.621791
Ubr2	6.18288e-06	0.649255	-0.623143
Prps2	0.0166092	0.649239	-0.623179
Lbr	0.00395331	0.649115	-0.623455
Tnrc6b	0.013286	0.649041	-0.623619
Klf6	0.000413291	0.649016	-0.623673
Kantr	0.0251933	0.649007	-0.623695
Zcrb1	0.00427059	0.648972	-0.623772
Myh10	0.0106271	0.648873	-0.623992
Rab6b	0.0130855	0.648749	-0.624267
Limch1	2.54867e-05	0.648613	-0.624571
Nkd1	0.00178025	0.648263	-0.625349
Tmem8	0.00860687	0.648185	-0.625521
Zrsr2	0.0179897	0.648148	-0.625604
Tsc1	0.011695	0.647799	-0.626382
Tbcel	0.00861762	0.646388	-0.629528
Pcyt2	0.0207141	0.646388	-0.629528
Spef1	0.0142743	0.646265	-0.629803
Kank3	0.00592953	0.646218	-0.629906
Sh3bp5	3.54024e-05	0.646185	-0.629981
Deptor	0.00272225	0.64607	-0.630238
Ushbp1	0.010832	0.64598	-0.630438
Ccrl2	0.0323782	0.645441	-0.631642
Mob3c	0.0344487	0.64539	-0.631757
Cuedc1	0.00661693	0.645281	-0.632001
St3gal5	0.0137687	0.645147	-0.632299
Nfam1	0.0221246	0.644823	-0.633025
Per3	0.0129367	0.644156	-0.634518
Lrrc1	0.0344092	0.643527	-0.635927
Herpud1	0.00200302	0.64352	-0.635942
Tek	0.00906679	0.643089	-0.636909
Zfyve9	0.0286194	0.64259	-0.638029
Usp6nl	0.0092672	0.642398	-0.63846
Xpa	0.0265806	0.64215	-0.639018
Esf1	0.015517	0.64207	-0.639196
Gm15725	0.0227963	0.641768	-0.639876
Gnl2	0.018131	0.641711	-0.640004
Ppp2r3a	0.0323425	0.6417	-0.640028
Tmem71	0.0390419	0.641646	-0.640149
Braf	0.00893305	0.641527	-0.640419
Mir7045	0.0398543	0.641509	-0.640458
Plvap	4.12108e-05	0.641429	-0.640638
Mylk	2.32359e-05	0.641377	-0.640755
Ccnl1	1.00687e-05	0.641354	-0.640806
Nom1	0.00733299	0.640902	-0.641825
Fbxw7	0.0144626	0.6406	-0.642504
Acsl1	0.0139009	0.640598	-0.64251
Tns1	0.00679055	0.640587	-0.642533
Syne2	0.0227631	0.640244	-0.643306
Adgrl4	1.52686e-06	0.640201	-0.643404
Trib2	0.00868062	0.640173	-0.643465
Lyst	0.0326434	0.64013	-0.643563
Itgam	0.0482834	0.640107	-0.643614
Syf2	1.67443e-05	0.640074	-0.643689
Acvrl1	0.00589492	0.639583	-0.644798
Thra	0.00567066	0.639495	-0.644995
Depdc5	0.0416929	0.63913	-0.645818
Clec1a	0.00155046	0.638865	-0.646416
Lrpprc	0.0197	0.638477	-0.647293
Dnajb2	0.0014555	0.637891	-0.648619
Mocs1	0.0183497	0.637856	-0.648698
Lpin2	0.0071242	0.637766	-0.6489
Ddit3	0.0103191	0.637589	-0.649301
Coro1a	0.042851	0.637473	-0.649564
Cep126	0.0281543	0.637275	-0.650013
Arap2	0.00539284	0.637073	-0.65047
Mecp2	0.0155142	0.636928	-0.650797
Btaf1	0.0100572	0.636725	-0.651258
Fyb	0.0249165	0.636466	-0.651845
Luc7l	0.00183833	0.636409	-0.651974
Osgin1	0.0267837	0.63625	-0.652334
Cep70	0.0243314	0.636187	-0.652478
Ppig	0.00367932	0.635353	-0.654369
Preb	0.00647918	0.635199	-0.65472
Fzd4	0.00841128	0.634449	-0.656425
Rev3l	0.00583432	0.634445	-0.656433
Ets2	4.68186e-05	0.634189	-0.657015
Strada	0.0381871	0.634146	-0.657112
Cd2	0.0264029	0.634109	-0.657198
Thrb	0.0301691	0.634069	-0.657287
Ypel3	0.00733299	0.633341	-0.658945
Satb1	0.0453619	0.633188	-0.659295
Tns2	0.00990509	0.633159	-0.659361
Itga1	1.46474e-05	0.633113	-0.659464
Synj1	0.00211394	0.632893	-0.659967
Zfp318	0.00893305	0.632692	-0.660424
Unk	0.0298496	0.632684	-0.660444
Des	0.0262437	0.632563	-0.660718
Synpo2	0.0322162	0.632541	-0.660769
Mapk12	0.0129229	0.632497	-0.660869
Spef2	0.0350752	0.63227	-0.661387
Tex9	0.0315962	0.632184	-0.661584
Rpl21	5.53219e-06	0.631946	-0.662126
Srrm2	2.77319e-06	0.631548	-0.663035
2410004P03Rik	0.0299934	0.631157	-0.663929
Spag6l	0.0415986	0.630975	-0.664345
Ago3	0.00728028	0.630542	-0.665336
Hps3	0.0213662	0.630263	-0.665974
Srsf11	8.99322e-06	0.630223	-0.666065
Atp2b4	0.00933946	0.629942	-0.66671
Krt23	0.0181634	0.629911	-0.666779
Gdpd2	0.026615	0.629474	-0.667782
Macrod1	0.0408188	0.629291	-0.668202
Mga	3.38985e-06	0.629276	-0.668235
Ttc19	0.00993361	0.628816	-0.669291
Slc1a3	0.00238834	0.628556	-0.669887
Ccdc9b	0.0074319	0.628465	-0.670096
Cdhr4	0.0304528	0.628327	-0.670413
Oscp1	0.0334824	0.628099	-0.670936
5031425E22Rik	0.0160988	0.627939	-0.671303
Cnot10	0.0144919	0.627861	-0.671484
Xdh	0.0034176	0.627712	-0.671824
Sorbs3	0.0280275	0.627225	-0.672945
Pim3	0.00681337	0.627111	-0.673206
Zfp955b	0.0345109	0.626747	-0.674046
Ppp2r5a	0.000863504	0.626172	-0.675369
Erich1	0.010148	0.626126	-0.675475
Tpcn1	0.00158619	0.62595	-0.675881
Cdc14a	0.0230977	0.625718	-0.676416
N4bp2l2	0.000941187	0.625497	-0.676925
Riok1	0.00326703	0.6254	-0.67715
Hmg20a	0.00244498	0.624897	-0.67831
Sap30l	0.00516835	0.624832	-0.678459
Cbr1	0.0030678	0.624335	-0.679608
Mfhas1	0.00580696	0.624177	-0.679973
Klf12	0.0312252	0.623786	-0.680876
5330417C22Rik	0.00293323	0.623457	-0.681639
Pnkd	0.0261905	0.623162	-0.682321
Dmd	0.0131328	0.62306	-0.682557
Btrc	0.0338987	0.622912	-0.6829
Fgf10	0.0367338	0.622905	-0.682916
Mllt10	0.00427103	0.622791	-0.68318
Pcnx	0.00118139	0.622749	-0.683278
Gpd2	0.00277986	0.622339	-0.684227
Ccm2l	0.012405	0.621555	-0.686045
Fat3	0.0137579	0.621262	-0.686725
Clasp2	0.000784298	0.621048	-0.687222
Arl4a	0.0075879	0.620991	-0.687355
Thada	0.0172038	0.620853	-0.687676
Chordc1	0.00403953	0.620796	-0.687808
Arid3b	0.00891661	0.620482	-0.688539
Cmip	0.00902195	0.62033	-0.688892
Tal1	0.016996	0.620038	-0.689572
Trpm6	0.0025674	0.620012	-0.689632
Fam124a	0.0221611	0.62	-0.68966
Irf2	0.00128246	0.619935	-0.689811
Tspan7	2.96862e-05	0.619632	-0.690516
St6galnac3	0.0152278	0.619505	-0.690811
Pxmp2	0.00993579	0.619503	-0.690817
Tmod2	0.000792192	0.619033	-0.691912
Paqr7	0.0026167	0.618992	-0.692007
Lfng	0.0103561	0.618972	-0.692053
Irs2	0.00427909	0.61828	-0.693669
Sipa1	0.00210332	0.618265	-0.693702
Hook3	0.00155948	0.618019	-0.694277
Wwox	0.0129482	0.617874	-0.694616
Kank4	0.018131	0.617778	-0.69484
Itga8	0.00858803	0.617435	-0.695641
Smurf2	0.000953233	0.617239	-0.696098
Ankrd33b	0.00259367	0.617049	-0.696542
Rnase4	6.22857e-06	0.616829	-0.697057
Usp53	0.0118149	0.616352	-0.698173
Rpl4	0.000203418	0.615994	-0.699012
Ddo	0.0258207	0.614964	-0.701427
Tcte1	0.0333086	0.614919	-0.701531
Il15	0.0392681	0.61488	-0.701624
Zfp386	0.0129774	0.61461	-0.702258
Dok3	0.0351363	0.614184	-0.703256
Fkbp4	0.00300371	0.614093	-0.70347
Atrx	6.62321e-06	0.614076	-0.70351
Phf20l1	0.0029362	0.614002	-0.703686
Crebl2	0.00917127	0.613961	-0.70378
Rasl12	0.00729407	0.613903	-0.703918
Fbxo11	0.00281227	0.6139	-0.703925
Herc2	0.000656626	0.613866	-0.704004
Isoc2a	0.0149453	0.613784	-0.704197
Rsph1	0.00729919	0.613682	-0.704437
Ccdc85a	0.0198554	0.613586	-0.704663
Rnf141	0.00221565	0.613155	-0.705676
Ace2	0.0494322	0.612981	-0.706086
Gpr155	0.0164663	0.612903	-0.706269
Zbtb46	0.0091655	0.612419	-0.70741
Hsd11b1	2.54867e-05	0.612058	-0.708261
Kif9	0.040521	0.612033	-0.708318
Fam183b	0.0280476	0.61175	-0.708987
Mir6948	0.0255419	0.611742	-0.709004
Sertad2	0.00128236	0.611604	-0.709331
Brd9	0.0131282	0.611578	-0.709392
Ifitm10	0.0260593	0.611301	-0.710044
Tmf1	0.00351293	0.611185	-0.710318
Hipk2	0.00860687	0.611111	-0.710493
Dnah11	0.0466587	0.61087	-0.711064
Marveld1	0.00132692	0.61069	-0.711489
Zfyve26	0.00728028	0.610687	-0.711495
Snhg20	0.00242746	0.610644	-0.711596
Marf1	0.00300462	0.610561	-0.711793
Rasip1	0.0176674	0.610523	-0.711882
Tekt1	0.0395605	0.610429	-0.712104
Map9	0.0261905	0.610417	-0.712134
Pid1	0.00322009	0.610406	-0.712159
Usp2	0.00523576	0.610365	-0.712257
Dnah5	0.010079	0.610318	-0.712366
Brd4	0.000998537	0.609972	-0.713186
Arhgef12	2.94658e-06	0.609621	-0.714016
Atp8b4	0.0466686	0.609418	-0.714495
Ikbkb	0.00177147	0.609306	-0.714761
Foxn3	2.34284e-06	0.609287	-0.714806
Themis2	0.0348041	0.609091	-0.715271
Gm42659	0.0359113	0.608838	-0.71587
C1qtnf7	0.0193525	0.608738	-0.716107
Pygo1	0.0238876	0.608607	-0.716418
Lrrc56	0.0307664	0.608355	-0.717014
Sltm	6.2855e-06	0.607546	-0.718936
Lrrc71	0.0294271	0.607456	-0.719148
Golga4	0.00204704	0.607407	-0.719264
Lrrc45	0.00461963	0.607325	-0.71946
Fank1	0.0431856	0.607261	-0.719612
Baz2a	0.00217368	0.607055	-0.720101
Rgs12	0.000361851	0.606899	-0.720471
Lmo7	2.64112e-06	0.606612	-0.721154
Calml4	0.0184175	0.605634	-0.723482
Peg13	0.00287346	0.60523	-0.724446
Macf1	5.63959e-06	0.605204	-0.724506
Sod1	0.000651115	0.604828	-0.725403
Rnf214	0.00311618	0.604664	-0.725794
Lipe	0.00338211	0.604605	-0.725936
Rsad1	0.0176713	0.604598	-0.725953
Cox20	0.00462926	0.604309	-0.726642
Pag1	0.00128236	0.604207	-0.726886
Hexdc	0.0366415	0.604167	-0.726982
Acot13	0.00287346	0.604154	-0.727013
Pgm2l1	0.00216434	0.604117	-0.7271
Gtpbp1	0.00105553	0.603964	-0.727465
Sox5	0.0155142	0.603936	-0.727532
Rapgef6	0.00158052	0.603815	-0.727822
Enpp2	0.00156387	0.603755	-0.727966
Fam13a	0.00990509	0.603666	-0.728179
Nbea	0.00467186	0.603629	-0.728265
Stk33	0.0192477	0.603524	-0.728516
Gria3	0.00537356	0.603417	-0.728772
Edn3	0.0320795	0.603217	-0.729251
Sbno1	1.57598e-06	0.603119	-0.729486
Bckdhb	0.0366111	0.602222	-0.731632
1700029J07Rik	0.0295048	0.601966	-0.732247
Prpf38b	0.00340639	0.601811	-0.732618
Gstm2	0.00376796	0.601541	-0.733265
Qser1	0.000524529	0.601084	-0.734361
Ttc3	5.90716e-06	0.600866	-0.734886
Dgat1	0.0319314	0.600827	-0.734978
Rab11fip3	0.0114555	0.600563	-0.735613
Ube2o	0.0131158	0.6005	-0.735763
Cfap206	0.00541036	0.600446	-0.735893
Fhdc1	0.0127841	0.600396	-0.736015
Dedd2	0.00802243	0.600321	-0.736194
Ubxn10	0.00194676	0.599898	-0.737212
Phf14	0.00354032	0.599775	-0.737506
Nkapd1	0.00303284	0.599695	-0.7377
Flt1	5.66659e-06	0.599672	-0.737756
Gm23751	0.0414333	0.599532	-0.738092
Baz2b	0.00301776	0.599081	-0.739177
Tie1	0.0011244	0.598386	-0.740851
Ehd4	2.45213e-06	0.598174	-0.741362
Il11ra1	0.00277986	0.598142	-0.741441
Dennd1c	0.0434235	0.597656	-0.742612
Met	0.00167539	0.597367	-0.743312
G0s2	0.00955511	0.59696	-0.744294
Anp32a	3.38985e-06	0.596637	-0.745076
Acss1	0.000231147	0.596524	-0.745349
Gcc2	0.00043838	0.596419	-0.745603
Gmfg	0.013426	0.596223	-0.746076
Smg1	0.000678366	0.596129	-0.746302
Cpn1	0.0362173	0.596045	-0.746506
Kank2	2.45086e-06	0.595771	-0.74717
Hdc	0.00578593	0.595487	-0.747858
Igflr1	0.0238056	0.595432	-0.747991
Sox11	0.00125236	0.595206	-0.748538
Gsta4	0.00217692	0.595172	-0.74862
Dhrs7	0.000277609	0.594961	-0.749134
Tti1	0.0134772	0.594764	-0.74961
Ctcf	0.0013315	0.594539	-0.750156
B230307C23Rik	0.0349081	0.594366	-0.750576
Nfrkb	0.0152278	0.594286	-0.750771
Atp11b	0.0105359	0.593578	-0.752491
Taok1	2.45087e-06	0.593562	-0.75253
Slc43a3	5.0532e-06	0.593511	-0.752653
Rbbp6	7.45639e-07	0.593204	-0.753399
Klf11	0.0376603	0.59271	-0.754602
Mllt6	3.38985e-06	0.592568	-0.754947
Hdgfl3	0.0109807	0.592541	-0.755012
Plscr4	0.00406237	0.591959	-0.756431
Heca	0.000814144	0.591755	-0.756927
Lcor	0.00203939	0.591184	-0.758321
Zup1	0.00507292	0.590909	-0.758992
Zfr	0.000627252	0.5908	-0.759259
Prrc2c	0.000545382	0.590722	-0.759448
Ablim3	0.0025525	0.590444	-0.760129
Ice1	0.000268766	0.590093	-0.760987
S1pr4	0.0197745	0.590083	-0.761011
Abi3bp	0.0122855	0.589844	-0.761595
Sftpb	1.36343e-07	0.589671	-0.762019
Per2	0.005046	0.589582	-0.762235
Kif3a	0.00906679	0.589421	-0.76263
Vps33b	0.0198444	0.589394	-0.762696
Aox1	0.00869833	0.588771	-0.764222
Cry2	0.00308502	0.588071	-0.765937
Cpeb1	0.0036841	0.587968	-0.76619
Srcap	0.0203385	0.587888	-0.766387
Tango6	0.0313674	0.587744	-0.766741
[truncated: 1,089 more rows]
