# Supplementary material for: An aerosolized dual-action autotaxin inhibitor-PPARγ agonist for the treatment of pulmonary fibrosis
Source: Cell Rep Med. 2026 Apr 30;7(5):102778. doi: 10.1016/j.xcrm.2026.102778 (PMC13198257; doi:10.1016/j.xcrm.2026.102778)
Supplement: Data S3. Differentially expressed genes (DEGs) in the lung tissue of BLM-treated mice post-EL244 administration (BLM/EL244 vs. BLM), related to Figure S9 [file mmc4.xlsx]

## Sheet: Data S3
Data S3.	Differentially expressed genes (DEGs) in the lung tissue post BLM administration (BLM vs SAL). (log2FC>0.58, meta-FDR<0.05)	Differentially expressed genes (DEGs) in the lung tissue of BLM-treated mice post EL244 administration (BLM/EL244 vs BLM). (log2FC>0.58, meta-FDR<0.05)
FDR: False discovery rate; nFC: normalised fold change.
DEG	biotype	meta_FDR	nFC	log2 nFC	L9	L13	L23	L6	L8	L18
C130080G10Rik	antisense	1.37703e-05	12	3.58496	18	43	59	2	2	6
9530026P05Rik	antisense	1.21093e-05	9	3.16993	22	40	46	4	6	2
Ckmt2	protein_coding	0.0008346	6.62963	2.72893	34	46	99	1	15	11
Ngp	protein_coding	0.000138881	6.57143	2.71621	66	26	46	13	6	2
Myh6	protein_coding	1.29766e-07	6.13669	2.61746	94	233	526	43	43	53
Ttn	protein_coding	3.00186e-05	5.77551	2.52995	54	58	171	11	23	15
Fosb	protein_coding	0.000447172	5.2	2.37851	19	44	171	17	12	16
Tmem132d	protein_coding	1.60436e-05	5.19444	2.37697	43	52	92	16	8	12
Casq2	protein_coding	0.000757648	5.14583	2.3634	38	82	127	20	16	12
Smpx	protein_coding	0.00377086	5.07895	2.34453	26	55	112	6	28	4
Mybphl	protein_coding	0.00106612	5.04444	2.3347	26	65	136	14	14	17
Ckm	protein_coding	0.00124521	5	2.32193	27	51	77	9	9	13
A3galt2	protein_coding	0.0028527	5	2.32193	24	36	35	7	1	11
Tnni3	protein_coding	5.20321e-06	4.94928	2.30722	123	259	301	24	66	48
Pln	protein_coding	0.000116271	4.92157	2.29912	60	148	294	18	42	42
Mb	protein_coding	1.65685e-05	4.81169	2.26654	71	198	472	45	66	43
Tmem182	protein_coding	0.0154546	4.77778	2.25634	11	15	60	6	4	8
Myh7	protein_coding	6.15035e-05	4.675	2.22497	38	65	84	11	19	10
Gm49353	protein_coding	0.00301912	4.61905	2.2076	22	22	53	10	5	6
Gm867	protein_coding	0.0104591	4.53333	2.18057	10	27	31	4	5	6
Tnnc1	protein_coding	0.00254806	4.52542	2.17805	26	89	152	10	36	13
Ryr2	protein_coding	0.00667064	4.39286	2.13516	18	49	56	10	15	3
S100a9	protein_coding	2.67959e-07	4.31655	2.10988	440	2220	1540	302	218	453
Csrp3	protein_coding	0.0057308	4.18868	2.0665	34	65	123	12	29	12
Mybpc3	protein_coding	0.00292428	4.18056	2.06369	36	87	178	19	25	28
Gm9780	protein_coding	0.0246091	4.17647	2.06228	18	10	43	2	4	11
Hhatl	protein_coding	0.018475	4.14286	2.05063	11	25	22	5	6	3
Faim2	protein_coding	0.000179387	4.09615	2.03427	44	60	109	13	18	21
Mylk3	protein_coding	0.00331678	4.075	2.0268	20	58	85	12	12	16
Sln	protein_coding	0.000184127	4.01734	2.00624	102	204	389	50	75	48
Fam71f2	protein_coding	0.0234005	3.88235	1.95693	14	17	35	4	5	8
Myl4	protein_coding	3.94056e-06	3.84734	1.94386	389	890	1468	191	296	227
Ggt1	protein_coding	0.0290821	3.76923	1.91427	18	16	15	3	6	4
Sox18	protein_coding	0.0137509	3.7625	1.91169	19	28	254	18	39	23
Myl7	protein_coding	0.00012525	3.73333	1.90046	100	199	597	78	98	64
Dpysl5	protein_coding	0.000199407	3.73239	1.9001	66	62	137	24	29	18
Myom2	protein_coding	0.0160424	3.66667	1.87447	22	40	70	13	6	17
Gm14964	antisense	2.18308e-05	3.65079	1.86821	77	143	240	36	35	55
Nrn1	protein_coding	1.86397e-06	3.59155	1.84461	139	173	198	51	52	39
Tex11	protein_coding	0.000745815	3.54545	1.82597	82	60	53	19	13	23
Colq	protein_coding	0.00273394	3.51562	1.81378	34	62	129	16	27	21
Cxcl5	protein_coding	0.0213008	3.48936	1.80296	20	129	15	20	10	17
Asgr1	protein_coding	0.00263829	3.48611	1.80162	48	46	157	14	41	17
2410004I01Rik	lincRNA	0.0396258	3.47368	1.79647	23	12	31	7	10	2
Gm42722	antisense	0.026735	3.46429	1.79256	20	18	59	13	12	3
9330159F19Rik	protein_coding	0.00333217	3.42857	1.77761	42	39	87	15	15	19
Tnnt2	protein_coding	3.81063e-07	3.41542	1.77206	362	563	670	130	169	168
Igfbp3	protein_coding	8.20671e-07	3.37131	1.75331	176	244	379	73	81	83
Krt79	protein_coding	0.00159243	3.35616	1.74681	82	51	112	41	20	12
Rdh12	protein_coding	0.0258632	3.34211	1.74076	14	46	67	17	11	10
Smyd1	protein_coding	0.0479109	3.32143	1.7318	10	33	50	10	10	8
Tcap	protein_coding	0.00278252	3.31579	1.72935	61	141	239	37	50	46
Tbata	protein_coding	0.0191816	3.2963	1.72085	22	40	27	3	12	12
Gzma	protein_coding	5.74666e-05	3.2585	1.70421	118	137	224	39	36	72
Csf3r	protein_coding	0.00223925	3.22414	1.68891	48	141	185	38	28	50
Igfbp6	protein_coding	9.12235e-06	3.21091	1.68298	440	465	861	93	195	262
Cytl1	protein_coding	0.000209349	3.17751	1.6679	114	174	249	28	50	91
Adam3	protein_coding	0.0024898	3.17544	1.66696	46	57	78	16	18	23
Cyp2a5	protein_coding	8.80061e-06	3.15169	1.65612	238	523	361	133	98	125
Aqp9	protein_coding	0.0484845	3.15152	1.65605	14	48	42	10	8	15
Mpp3	protein_coding	0.00249874	3.14286	1.65208	66	64	178	26	20	52
Pram1	protein_coding	0.0303804	3.12121	1.64211	28	122	56	27	4	35
S1pr5	protein_coding	0.0167944	3.11765	1.64046	26	46	34	13	8	13
Pdk4	protein_coding	0.0485645	3.10811	1.63604	16	22	77	7	11	19
Hpgd	protein_coding	0.000127074	3.10256	1.63346	432	596	2965	328	622	337
Nr4a3	protein_coding	3.29515e-06	3.08708	1.62624	429	367	303	87	80	189
Shank3	protein_coding	0.0127375	3.05435	1.61086	38	53	190	25	26	41
Gria1	protein_coding	4.90839e-06	3.05405	1.61073	151	273	254	49	87	86
Rab44	protein_coding	0.0312823	3.05128	1.60942	31	43	45	18	4	17
D630024D03Rik	lincRNA	0.0215833	3.02941	1.59904	26	43	34	5	18	11
1810020O05Rik	protein_coding	0.0347004	3	1.58496	23	30	22	11	10	4
Alas2	protein_coding	0.00347855	2.99167	1.58095	62	302	354	122	82	36
Phf24	protein_coding	0.00335728	2.97183	1.57135	69	51	91	20	36	15
Cidec	protein_coding	0.00552794	2.96154	1.56635	94	62	75	31	26	21
Car3	protein_coding	0.00804216	2.96	1.5656	88	171	185	44	51	55
Npr3	protein_coding	8.73035e-08	2.8821	1.52712	1113	1157	1739	387	629	375
Upk3b	protein_coding	0.0303804	2.88095	1.52655	18	112	233	6	20	100
S100a8	protein_coding	0.000403177	2.86466	1.51836	547	2211	1433	413	337	713
Ldb3	protein_coding	0.0201056	2.85841	1.51521	52	86	185	29	48	36
Numb	protein_coding	0.00118254	2.80299	1.48697	170	286	668	116	131	154
Crtc2	protein_coding	0.0479386	2.76068	1.46503	28	60	235	21	43	53
Bex2	protein_coding	0.00538878	2.75814	1.4637	93	104	396	56	76	83
Retnlg	protein_coding	0.00807816	2.74206	1.45526	82	345	264	101	61	90
Acaa1b	protein_coding	0.022268	2.68889	1.42701	34	42	45	15	22	8
Fabp12	protein_coding	0.0308366	2.68571	1.42531	26	29	39	13	9	13
Cox6a2	protein_coding	0.000233594	2.68052	1.42251	671	598	795	266	373	131
Klf15	protein_coding	0.000988939	2.66667	1.41504	338	320	614	78	243	156
Cst8	protein_coding	0.0465122	2.65789	1.41028	14	37	50	10	15	13
Eml5	protein_coding	0.0145831	2.64912	1.40551	39	57	55	24	15	18
Snhg11	protein_coding	5.27039e-09	2.63551	1.39808	342	410	376	126	146	156
Chrdl1	protein_coding	0.00497324	2.61828	1.38862	106	141	240	25	64	97
Cbs	protein_coding	0.0376439	2.61111	1.38466	36	39	66	16	27	11
Klrc1	protein_coding	0.0110599	2.6087	1.38333	49	72	119	32	22	38
Spink5	protein_coding	0.0184668	2.57333	1.36364	78	76	39	20	22	33
Inmt	protein_coding	1.99715e-08	2.54006	1.34486	10152	11584	17358	3424	6101	5866
Gpat3	protein_coding	0.031057	2.53968	1.34465	42	62	56	16	26	21
Ankrd63	protein_coding	0.00853824	2.53659	1.34289	70	108	134	32	43	48
Prf1	protein_coding	0.0137634	2.53488	1.34192	53	63	102	21	29	36
9130230L23Rik	protein_coding	0.0341293	2.53191	1.34023	34	49	36	15	18	14
Nhlrc1	protein_coding	0.00928736	2.53125	1.33985	69	72	102	19	35	42
Zbtb16	protein_coding	0.00261963	2.51395	1.32996	581	877	704	88	381	391
Kcne2	protein_coding	0.000924114	2.5	1.32193	153	145	172	75	74	39
Gm20186	lincRNA	0.000153715	2.48462	1.31302	186	267	193	91	94	75
Scel	protein_coding	0.00738006	2.47399	1.30684	114	191	123	30	71	72
Zmynd10	protein_coding	0.0011414	2.43655	1.28484	134	175	171	65	82	50
Esm1	protein_coding	0.00331678	2.43312	1.28281	78	154	150	40	59	58
Actc1	protein_coding	0.00273394	2.421	1.27561	482	606	1517	337	373	366
Prmt8	protein_coding	0.000830769	2.41047	1.26931	346	263	266	97	196	70
Ppp4r4	protein_coding	0.0210007	2.4026	1.26459	56	69	60	18	34	25
Rbfox3	protein_coding	0.0213413	2.39623	1.26076	82	73	99	13	48	45
Arrdc2	protein_coding	0.0185385	2.3622	1.24013	104	55	141	47	53	27
Baiap3	protein_coding	0.038882	2.35526	1.23589	35	62	82	27	18	31
Acoxl	protein_coding	1.76825e-06	2.34559	1.22995	471	419	386	163	208	173
Pwwp3b	protein_coding	0.0330227	2.32558	1.21759	70	94	36	22	28	36
Hba-a1	protein_coding	0.00412831	2.31656	1.21199	1397	8145	14263	4184	4835	1257
Mmp9	protein_coding	0.0212084	2.30028	1.20181	129	378	328	107	84	172
Rbm24	protein_coding	0.0052361	2.28966	1.19513	109	115	108	44	57	44
Rassf10	protein_coding	0.0337891	2.28169	1.1901	50	66	46	24	22	25
Cxcr2	protein_coding	0.026735	2.27835	1.18799	97	167	178	70	56	68
Cd300lg	protein_coding	0.0110266	2.26943	1.18233	110	109	219	50	71	72
Smad6	protein_coding	0.00022993	2.26213	1.17768	821	725	1345	338	560	380
Cyp4b1	protein_coding	3.94056e-06	2.26192	1.17755	4667	5277	7889	1830	3599	2455
Mir6979	miRNA	0.00511195	2.26036	1.17655	202	366	196	165	99	74
Chia1	protein_coding	0.00133149	2.235	1.16027	280	210	404	135	139	126
Ccdc81	protein_coding	0.0224655	2.22642	1.15472	81	167	106	59	67	33
Arl4d	protein_coding	0.00972364	2.22545	1.1541	342	402	865	137	333	253
Lrat	protein_coding	0.00102508	2.22099	1.1512	336	569	492	210	185	234
Snx21	protein_coding	0.000118501	2.21237	1.14559	354	328	391	135	185	165
Ms4a4d	protein_coding	0.000321864	2.212	1.14535	312	322	472	126	182	192
Hba-a2	protein_coding	0.00818121	2.21002	1.14406	1091	8168	16470	4245	6191	1206
Arhgap28	protein_coding	0.0147806	2.20784	1.14264	102	152	309	100	70	85
Xndc1	protein_coding	0.0171499	2.20513	1.14086	80	103	75	34	34	49
Gnmt	protein_coding	0.00687524	2.20438	1.14037	246	169	189	81	142	51
Bpifa1	protein_coding	0.0101518	2.18026	1.1245	738	2163	2070	736	449	1095
Slc38a4	protein_coding	0.0108913	2.173	1.11969	126	171	218	67	114	56
Ear1	protein_coding	0.0194884	2.15842	1.10997	121	83	232	76	75	51
Bbof1	protein_coding	0.0251446	2.15267	1.10613	92	94	96	54	29	48
Itga2b	protein_coding	0.0197252	2.15068	1.1048	79	94	141	61	47	38
Hbb-bs	protein_coding	0.00428372	2.1502	1.10447	4475	25234	39207	14062	14268	3721
Gsta3	protein_coding	0.000288916	2.14993	1.10429	1616	1852	2397	535	1102	1091
Ppbp	protein_coding	0.0303804	2.1349	1.09417	138	178	412	134	102	105
Hbb-bt	protein_coding	0.0116024	2.13261	1.09262	1481	8997	11394	5191	3638	1427
Pmvk	protein_coding	0.000138881	2.13158	1.09192	893	826	549	313	426	325
Gm4956	transcribed_unprocessed_pseudogene	0.000925377	2.11738	1.08228	588	452	836	222	318	346
Acot1	protein_coding	0.00411496	2.10701	1.0752	334	414	394	189	263	90
Bmp6	protein_coding	0.00222944	2.10244	1.07206	632	909	1394	341	635	420
Aox3	protein_coding	0.00127235	2.09397	1.06624	338	319	524	175	230	159
Lncpint	lincRNA	0.0376439	2.08065	1.05703	60	103	95	52	25	47
Gsn	protein_coding	2.67959e-07	2.07887	1.0558	32396	32398	41220	11482	20562	18952
Kndc1	protein_coding	0.0234759	2.06857	1.04863	116	152	94	50	61	64
Ar	protein_coding	0.00102529	2.05941	1.04223	284	305	451	179	145	181
Ccdc171	protein_coding	0.0348347	2.05825	1.04142	64	81	67	42	34	27
Nrgn	protein_coding	0.0268321	2.05	1.03562	118	156	259	79	101	80
Iyd	protein_coding	0.0460872	2.05	1.03562	58	76	71	33	38	29
Sell	protein_coding	0.0427623	2.04202	1.02999	153	289	530	189	106	181
Atp6v1c2	protein_coding	7.11643e-05	2.0371	1.02652	628	773	850	362	382	361
Gm26236	snoRNA	0.00261963	2.03546	1.02536	166	214	194	104	75	103
Cep85l	protein_coding	0.0461923	2.03008	1.02153	62	84	124	40	37	56
Lrrc74b	protein_coding	0.0466724	2.0292	1.02091	65	115	98	39	65	33
Fos	protein_coding	0.0334437	2.02774	1.01987	473	975	2719	305	699	1051
Slit3	protein_coding	0.0234005	2.025	1.01792	112	128	165	52	55	93
Adh7	protein_coding	0.0375459	2.02488	1.01783	77	143	187	91	54	56
Rgs9	protein_coding	0.0344065	2.01667	1.01197	99	86	178	61	44	75
Tbc1d8	protein_coding	0.0008716	2.01068	1.00768	610	683	967	397	366	361
Abi3bp	protein_coding	0.00504254	2.00221	1.00159	210	325	372	137	179	137
Fmo2	protein_coding	4.79856e-06	2.00152	1.0011	3824	4625	5990	1784	2950	2480
Gm47291	miRNA	0.00467182	1.97872	0.98457	198	246	207	114	84	131
Vwa3b	protein_coding	0.0213413	1.97268	0.980155	115	147	99	59	75	49
Fabp3	protein_coding	0.0381005	1.97179	0.979504	149	143	337	112	107	100
Pcolce2	protein_coding	9.12235e-06	1.96812	0.976818	4333	4843	5270	1739	2967	2634
Cyp2d22	protein_coding	0.00821023	1.96522	0.974689	198	221	259	75	131	139
Cldn5	protein_coding	0.00197265	1.96407	0.973845	794	1468	1619	631	640	705
Slc7a10	protein_coding	0.0167944	1.96016	0.970971	116	173	203	86	94	71
Ednrb	protein_coding	0.00210719	1.95511	0.967251	458	489	621	186	330	286
Gm49391	protein_coding	0.000814028	1.94902	0.962749	431	481	579	234	268	263
Cftr	protein_coding	0.0269147	1.94845	0.96233	163	100	115	85	53	56
Lyve1	protein_coding	0.000499024	1.94201	0.957548	3432	4132	5797	2464	2568	1848
Ctla2b	protein_coding	0.000864399	1.9407	0.956578	414	467	559	223	259	260
Mcf2l	protein_coding	0.0184668	1.93344	0.951173	310	357	495	112	272	217
Klrd1	protein_coding	0.0301907	1.93305	0.950882	120	173	169	88	62	89
Atp7b	protein_coding	0.00738006	1.9329	0.950767	278	254	361	134	200	128
Map3k6	protein_coding	0.0136035	1.93127	0.949551	337	315	472	108	232	242
Errfi1	protein_coding	0.00134236	1.92653	0.946003	2196	1814	2860	969	1402	1195
Zfp36	protein_coding	0.038882	1.92316	0.943481	530	869	2055	402	625	769
S1pr4	protein_coding	0.0192152	1.91317	0.935962	188	175	320	96	117	144
Ptgfr	protein_coding	0.0442057	1.90141	0.927068	94	124	187	52	89	72
Cbr2	protein_coding	6.18203e-05	1.88057	0.911169	30927	36065	44238	15066	24916	19165
Srcin1	protein_coding	0.0457396	1.87324	0.905535	117	151	131	75	97	41
Sgip1	protein_coding	0.0392158	1.87077	0.903632	129	176	303	107	93	125
1810010H24Rik	protein_coding	0.00517622	1.87	0.903038	910	807	1275	391	686	523
Nova2	protein_coding	0.0369609	1.85968	0.895057	242	291	408	124	128	254
Hlf	protein_coding	0.0497054	1.85833	0.894009	121	101	224	79	75	86
Elmod1	protein_coding	0.0443389	1.85621	0.892359	85	107	92	48	52	53
Galnt15	protein_coding	0.0484845	1.85422	0.890812	172	272	281	84	94	213
Mapt	protein_coding	0.00134236	1.85377	0.890461	1637	1875	2687	999	1122	1223
Cfap100	protein_coding	0.0403462	1.8488	0.886587	126	251	161	85	126	80
Mir29c	miRNA	0.0147806	1.84861	0.886444	238	287	342	131	155	183
Itga8	protein_coding	0.00501823	1.84622	0.884577	1086	1345	1675	598	676	950
Rapgef5	protein_coding	1.62296e-05	1.84497	0.883597	1978	2307	2903	1214	1247	1435
Ndrg2	protein_coding	0.00333818	1.84275	0.881862	426	508	566	244	289	281
Cfap43	protein_coding	0.0428556	1.83898	0.878908	110	180	144	72	81	83
Nrxn2	protein_coding	0.00818121	1.83627	0.87678	201	250	278	112	131	154
Itih4	protein_coding	0.0206801	1.83522	0.875952	563	352	221	210	216	193
Ppl	protein_coding	0.0125399	1.83182	0.873281	406	423	587	216	328	229
Iqca	protein_coding	0.0296189	1.82843	0.870606	130	140	103	59	82	63
Arhgef38	protein_coding	0.00731215	1.82677	0.869296	213	227	256	147	111	123
Ppargc1a	protein_coding	0.0454837	1.82083	0.864599	118	176	143	90	97	53
Dusp1	protein_coding	0.00915746	1.81885	0.86303	4857	5924	9632	2384	4843	3996
Ogn	protein_coding	2.42949e-05	1.81537	0.860265	1895	2161	2699	1094	1300	1327
Acbd4	protein_coding	0.0402311	1.81028	0.85621	141	128	189	92	84	77
Fmo1	protein_coding	0.00775237	1.80983	0.855857	609	832	1062	347	529	507
Slc2a4rg-ps	transcribed_unitary_pseudogene	0.0313357	1.80282	0.850253	125	126	133	75	66	72
Klf9	protein_coding	0.00531656	1.79982	0.847851	7372	7156	11096	3380	5370	5487
Gnao1	protein_coding	0.0215736	1.79795	0.846356	194	193	316	141	120	130
Mir6899	miRNA	0.00935659	1.79563	0.844489	437	584	622	341	239	335
Il6ra	protein_coding	0.00617872	1.7924	0.841893	518	619	797	303	358	418
Ankrd44	protein_coding	0.00268482	1.78873	0.838933	1162	1777	1853	953	826	900
Synm	protein_coding	0.00343913	1.78851	0.838762	519	632	811	336	399	362
Nr1d1	protein_coding	0.0177971	1.78677	0.837358	390	371	563	179	277	285
Dgkh	protein_coding	0.00398198	1.78636	0.837023	1644	1872	2613	1096	1089	1246
Csrnp1	protein_coding	0.0205169	1.78157	0.833149	475	360	731	263	303	313
Pxdc1	protein_coding	0.0195026	1.78136	0.832978	1489	1327	1771	648	1163	764
Tgfbr3	protein_coding	0.0212674	1.78002	0.831891	478	580	973	310	426	405
Ces2g	protein_coding	0.0147806	1.77909	0.831142	314	311	277	120	219	168
Gpm6a	protein_coding	0.0398058	1.77514	0.827929	377	505	760	238	274	413
Atp2a3	protein_coding	0.00442905	1.77235	0.825664	606	748	787	370	358	480
Tmem100	protein_coding	0.000110677	1.76819	0.822275	3234	3170	4336	1751	2389	1934
Bcar3	protein_coding	0.0195379	1.76494	0.819619	398	393	538	234	310	209
Eng	protein_coding	0.00569153	1.75697	0.813088	845	941	1366	542	621	631
Ltbp4	protein_coding	0.0104685	1.75528	0.811703	1345	1280	1944	678	893	1032
Nek5	protein_coding	0.0112203	1.75524	0.811672	248	277	228	156	136	137
Hecw2	protein_coding	0.0337891	1.75252	0.809427	492	559	691	190	391	413
Mettl7a1	protein_coding	0.00122427	1.7469	0.804797	4145	4942	5704	2251	3603	2613
Fxyd1	protein_coding	0.0126737	1.74526	0.803443	386	499	588	238	267	339
Lpin1	protein_coding	0.0144638	1.74508	0.803289	846	786	1380	470	652	604
Sorbs3	protein_coding	0.034741	1.7429	0.801494	323	265	456	177	205	217
Crispld2	protein_coding	0.000991237	1.74006	0.799139	1991	2172	2578	1149	1318	1407
Rora	protein_coding	0.000814028	1.73784	0.797297	1132	1327	1472	764	766	732
Crebl2	protein_coding	0.0142892	1.73151	0.792028	357	456	451	198	302	230
Slc16a11	protein_coding	0.0413364	1.72767	0.788824	261	390	548	201	293	200
Ccdc153	protein_coding	0.0142177	1.72593	0.787371	667	846	584	315	546	354
Cyp2f2	protein_coding	0.0110266	1.72427	0.785984	12394	14239	24495	8273	12718	8661
Pla2g1b	protein_coding	0.0346195	1.72396	0.785725	204	246	212	144	156	84
Plxna2	protein_coding	0.0229852	1.72239	0.784413	1095	1197	1108	492	675	807
Sema3g	protein_coding	0.00715166	1.71749	0.780298	1575	1797	2531	1019	1143	1275
Aldh1a1	protein_coding	0.00928736	1.71387	0.777254	10838	11416	16188	5065	9245	8120
Tppp3	protein_coding	0.0237159	1.70297	0.768051	2176	1988	2779	933	1978	1166
Cfap206	protein_coding	0.0148516	1.70136	0.766691	373	550	450	231	320	256
Sec14l4	protein_coding	0.00608845	1.70123	0.766582	670	754	643	365	494	356
Tns2	protein_coding	0.013966	1.70053	0.765982	628	813	819	328	483	518
Unc45b	protein_coding	0.014603	1.70042	0.765889	465	522	642	278	278	402
Arhgef28	protein_coding	0.0315764	1.69882	0.764529	291	309	404	192	211	188
Prob1	protein_coding	0.031057	1.69542	0.761641	179	221	229	111	135	125
Ccl5	protein_coding	0.0212084	1.6938	0.760262	443	666	639	285	333	414
Gpr155	protein_coding	0.0432563	1.6886	0.755825	211	225	334	144	180	132
Mir1668	miRNA	0.00778451	1.68724	0.754662	552	793	651	413	411	359
Phf1	protein_coding	0.0369609	1.68472	0.752508	214	334	323	144	191	182
Snora21	snoRNA	0.0120371	1.68399	0.751887	2060	2545	1550	1223	1194	1238
Scn3a	protein_coding	0.0353396	1.68333	0.751321	268	365	478	260	194	206
Pcp4l1	protein_coding	0.0141621	1.68295	0.750994	480	613	526	240	376	346
Gstm1	protein_coding	0.0240711	1.67714	0.746003	2081	1984	3088	978	1908	1379
Abca8a	protein_coding	0.006907	1.6764	0.745369	903	932	1092	529	628	589
Osgin1	protein_coding	0.0393562	1.67583	0.74488	237	304	312	138	152	219
Scube2	protein_coding	0.0194979	1.67559	0.744665	394	555	554	272	268	357
Tmcc3	protein_coding	0.0312823	1.67471	0.743912	1266	1401	2538	1018	1025	1065
Phactr1	protein_coding	0.0165413	1.66699	0.737242	1863	2149	2951	1302	1409	1466
Dok4	protein_coding	0.0160424	1.66698	0.737239	530	657	575	331	303	423
Mtcl1	protein_coding	0.0244353	1.66159	0.73256	489	594	552	267	350	367
Slc43a3	protein_coding	0.00497324	1.66146	0.732452	3176	3746	4567	1856	2540	2519
Rara	protein_coding	0.0362954	1.66014	0.731307	268	264	401	174	173	215
Dnali1	protein_coding	0.0322659	1.65979	0.731004	266	318	221	161	178	146
Gpt	protein_coding	0.0199647	1.65551	0.727277	294	298	249	148	177	183
Ctla2a	protein_coding	1.03538e-05	1.65169	0.723941	5951	6201	6925	3647	4476	3427
Gprasp1	protein_coding	0.0361482	1.64407	0.71727	382	434	542	224	320	282
Sntb1	protein_coding	0.047934	1.64225	0.715677	170	178	235	110	120	125
Klf4	protein_coding	0.0166892	1.64174	0.715226	3108	3598	3898	2289	2023	2147
Jdp2	protein_coding	0.0266789	1.64024	0.71391	340	342	394	175	245	236
Tbkbp1	protein_coding	0.0381005	1.63636	0.710493	341	389	386	198	192	292
Dpep1	protein_coding	0.00696461	1.63393	0.708345	847	907	991	484	625	571
Vpreb3	protein_coding	0.0497054	1.63185	0.706508	250	344	359	188	243	153
Sgms1	protein_coding	0.0111253	1.6311	0.705846	1276	1426	1609	776	941	926
Igf1r	protein_coding	0.00835561	1.62811	0.703201	1336	1521	1915	955	947	1029
Arl4a	protein_coding	0.0348347	1.62559	0.700961	388	416	581	240	324	288
Sorbs1	protein_coding	0.0106128	1.62422	0.69975	472	509	588	312	361	293
Cry2	protein_coding	0.0301907	1.62275	0.69844	481	592	639	275	377	403
Sftpa1	protein_coding	0.00370713	1.62265	0.698348	51855	45298	40324	27052	33493	24179
Syne1	protein_coding	0.0311306	1.62076	0.696673	230	258	277	182	153	137
Klf3	protein_coding	0.0143943	1.61671	0.693058	2109	2792	3092	1788	1372	1784
Sec14l3	protein_coding	0.0136035	1.61513	0.691646	12922	14957	13318	6953	10348	8206
Fzd4	protein_coding	0.0236264	1.6125	0.689299	1196	1239	1693	711	865	984
Krt23	protein_coding	0.0484825	1.61167	0.688556	290	297	214	131	187	179
Stard8	protein_coding	0.0115395	1.61019	0.687227	514	597	628	349	381	350
Crem	protein_coding	0.0215139	1.6015	0.679427	308	384	373	227	220	218
Cpm	protein_coding	0.00383469	1.5994	0.677528	1471	1688	1612	865	1060	1058
Adgrf5	protein_coding	0.00696461	1.59741	0.675735	6926	7548	8722	3981	5338	5202
Utrn	protein_coding	0.0155033	1.59705	0.675412	1749	2064	2473	1251	1241	1444
Prss23	protein_coding	0.0272657	1.59635	0.674776	406	577	591	312	340	334
Epas1	protein_coding	0.00923113	1.5918	0.670655	12432	12270	17011	7046	9840	9319
Ptprb	protein_coding	5.51531e-05	1.59143	0.670324	5574	6646	7762	3907	4010	4639
Hc	protein_coding	0.0466724	1.59123	0.670147	4947	3481	2682	3160	2317	1505
Tns1	protein_coding	0.0285507	1.58918	0.668281	4755	5394	7885	3178	3947	4223
Ssh2	protein_coding	0.0074972	1.57973	0.659674	2148	2386	2619	1481	1429	1618
Por	protein_coding	0.0122899	1.57929	0.659273	1785	2330	2259	1177	1524	1335
Tacc2	protein_coding	0.0431579	1.57488	0.655245	683	659	677	326	534	422
Akap12	protein_coding	0.0442057	1.57215	0.652736	2175	2173	2843	1289	1174	2111
Plpp3	protein_coding	0.01886	1.57155	0.652185	2369	2448	2761	1385	1487	1950
Scgb3a2	protein_coding	0.026735	1.56418	0.645406	6019	7518	9860	4321	5257	5380
Acss1	protein_coding	0.0122348	1.56417	0.645394	751	931	841	513	581	519
Txnip	protein_coding	0.0372504	1.56384	0.645089	15782	15669	22187	8034	14800	11465
Stxbp6	protein_coding	0.0484845	1.56047	0.641976	426	390	526	289	324	247
Nipal3	protein_coding	0.0140219	1.5585	0.640159	827	899	978	503	660	572
Tspan7	protein_coding	0.0303804	1.5563	0.638121	4306	4295	6243	2652	3894	2992
Herpud1	protein_coding	0.0200838	1.55604	0.637882	2496	2299	2646	1240	1888	1654
Cped1	protein_coding	0.0413364	1.55266	0.634744	832	824	1027	509	604	615
Pcmtd1	protein_coding	0.0446548	1.5447	0.627325	659	896	674	539	370	534
Cytip	protein_coding	0.0411084	1.5437	0.626394	703	679	1020	509	531	516
Phactr2	protein_coding	0.0343818	1.54321	0.625934	793	926	1156	710	574	579
Sftpc	protein_coding	0.00861293	1.5353	0.618519	304742	254082	197943	153049	193949	145914
Kank3	protein_coding	0.0322659	1.53099	0.614467	1068	1121	1343	676	905	726
Fam120b	protein_coding	0.0330535	1.52852	0.612139	302	308	301	198	200	198
Ppp1r9a	protein_coding	0.0296189	1.52705	0.610748	1248	1254	998	805	832	655
Plxdc2	protein_coding	0.0280419	1.52632	0.610053	941	1305	1118	691	706	807
Otud7b	protein_coding	0.0319262	1.52624	0.609984	1082	1165	1039	624	798	731
Efnb2	protein_coding	0.0453912	1.52574	0.60951	576	586	794	479	423	380
Epb41	protein_coding	0.0466724	1.52418	0.608037	1030	1244	1413	731	978	710
Ahnak	protein_coding	0.00101632	1.52099	0.605007	12741	14283	16245	8578	9349	10521
Bmpr2	protein_coding	0.0215462	1.51799	0.602159	3121	3315	4451	2375	2304	2493
Pdzd2	protein_coding	0.0344125	1.51503	0.599345	1509	1618	2115	1013	1168	1279
Mat2a	protein_coding	0.0396755	1.502	0.586884	4590	4635	6932	3411	3424	3922
Npr2	protein_coding	0.0431751	1.50169	0.58659	714	760	744	482	483	512
Sash1	protein_coding	0.0358747	1.50151	0.586411	1193	1252	1540	820	985	849
Rbm33	protein_coding	0.0246211	1.49719	0.582258	488	548	563	356	363	349
Flt1	protein_coding	0.0305236	1.49642	0.581514	4278	4336	5593	2751	3185	3558
Selenop	protein_coding	0.0301963	1.49562	0.580743	7452	8092	8525	4344	6243	5506
Igfbp4	protein_coding	0.0244353	0.66888	-0.580181	2191	2244	2617	3081	3302	4160
Tmsb10	protein_coding	0.0461172	0.668131	-0.581797	2078	1721	1524	2665	2170	3132
Taf10	protein_coding	0.0279167	0.665244	-0.588044	1074	826	906	1409	1541	1268
Actn1	protein_coding	0.0116061	0.66152	-0.596142	3836	3083	3279	5525	4927	4964
S100a11	protein_coding	0.0205169	0.659626	-0.600279	3901	2751	2811	4626	5095	4625
Snrnp40	protein_coding	0.0382284	0.659509	-0.600535	216	208	221	327	336	315
Gyg	protein_coding	0.034741	0.659402	-0.60077	1132	1055	899	1700	1323	1657
Cmtm3	protein_coding	0.0415839	0.658372	-0.603025	436	417	417	763	562	604
Ckb	protein_coding	0.0117977	0.6542	-0.612197	695	760	679	1063	1010	1189
Prdx1	protein_coding	0.0215462	0.652808	-0.615269	7877	7098	6065	11719	11892	8619
Socs3	protein_coding	0.0448956	0.649354	-0.622923	721	887	855	1496	1027	1270
Ctnnbip1	protein_coding	0.0458283	0.648489	-0.624845	628	591	541	1152	679	883
Ckap4	protein_coding	0.021037	0.646605	-0.629044	746	661	688	1269	926	1045
Slc39a1	protein_coding	0.017625	0.645866	-0.630694	1233	1170	909	1673	1549	1906
Ier3	protein_coding	0.0131834	0.645014	-0.632598	1865	1708	1640	3067	2317	2698
Ctsh	protein_coding	0.0309148	0.643968	-0.634939	6801	5169	4012	7672	9828	7318
Snrpd1	protein_coding	0.0177971	0.642857	-0.63743	789	728	661	1334	978	1076
Cdk19	protein_coding	0.0173553	0.642715	-0.637748	586	697	658	1163	853	1004
Fbln5	protein_coding	0.0304395	0.642119	-0.639088	950	847	749	1209	1573	1183
Hmgn3	protein_coding	0.0349461	0.642	-0.639355	197	235	210	322	378	300
Col4a2	protein_coding	0.0155883	0.641277	-0.640981	2717	2563	2053	4096	3279	4060
Nup93	protein_coding	0.049346	0.640135	-0.643551	267	225	264	454	376	351
Rcn3	protein_coding	0.0143633	0.633648	-0.658247	393	353	463	661	592	655
Ddr1	protein_coding	0.0240711	0.633028	-0.65966	726	590	685	1089	1155	917
Lbh	protein_coding	0.0119587	0.631362	-0.663462	1785	1699	1714	2923	2171	3139
Pld4	protein_coding	0.0428299	0.631281	-0.663646	306	325	261	483	486	444
Col6a2	protein_coding	0.0241376	0.629977	-0.66663	762	604	517	854	947	1188
Cxcl12	protein_coding	0.0262344	0.626955	-0.673566	1990	1701	1961	3470	1982	3563
Map2	protein_coding	0.04836	0.626898	-0.673697	205	191	182	313	291	318
Jpt1	protein_coding	0.00851616	0.625822	-0.676177	422	447	464	780	681	669
Nek6	protein_coding	0.048307	0.62532	-0.677334	418	322	238	520	450	594
H2-Aa	protein_coding	1.17181e-05	0.62488	-0.678348	8200	7729	6916	12381	13277	10901
Tgfbi	protein_coding	0.0369609	0.624218	-0.679879	751	756	488	1183	1003	1010
Lpl	protein_coding	0.0126946	0.623122	-0.682413	5762	4486	4849	9443	8416	6369
Prcp	protein_coding	0.0142177	0.621883	-0.685286	265	251	257	381	424	438
Tyrobp	protein_coding	0.049346	0.621284	-0.686675	1518	1415	850	1968	2157	1964
Hif1a	protein_coding	0.0185289	0.621131	-0.68703	445	384	335	596	563	715
Loxl1	protein_coding	0.0122112	0.61962	-0.690545	1267	1207	981	1684	1631	2261
Lox	protein_coding	0.0177971	0.619471	-0.690891	862	735	840	1365	986	1583
Tceal9	protein_coding	0.018475	0.617947	-0.694445	5482	4214	3567	7556	8205	5702
Zfp46	protein_coding	0.0442057	0.617696	-0.695031	129	121	120	223	188	188
Stmn1	protein_coding	0.0151097	0.617669	-0.695095	581	543	561	1111	902	715
Rps27l	protein_coding	0.0165413	0.616768	-0.697199	812	650	561	993	1292	995
Tmem252	protein_coding	0.0460921	0.616412	-0.698033	378	328	263	438	425	709
Rnaset2a	protein_coding	0.0212084	0.616197	-0.698536	751	509	665	1144	1181	799
H2-Eb1	protein_coding	0.000364769	0.616159	-0.698626	5502	5775	4395	8811	7936	8688
Emp1	protein_coding	0.0137661	0.616121	-0.698715	1018	816	742	1407	1290	1484
Lmnb2	protein_coding	0.0484845	0.615385	-0.70044	171	132	145	239	224	265
Dtx4	protein_coding	0.0386914	0.614458	-0.702614	514	500	312	830	592	736
Tnfrsf1b	protein_coding	0.04836	0.613674	-0.704455	459	329	316	790	477	532
Gm49673	protein_coding	0.0197252	0.612329	-0.707621	751	508	668	1153	1189	805
Ppa1	protein_coding	0.0345233	0.611583	-0.70938	302	278	212	390	518	387
Sirpa	protein_coding	0.0179005	0.611225	-0.710225	1413	1210	960	2302	1574	1986
Lap3	protein_coding	0.0231893	0.610169	-0.712718	486	313	317	632	657	540
Cyth4	protein_coding	0.04836	0.609496	-0.714312	377	379	271	657	454	574
Timm44	protein_coding	0.0409059	0.608333	-0.717066	155	112	171	243	263	214
Scarb1	protein_coding	0.00570847	0.607857	-0.718196	1207	1178	1081	1846	1587	2269
Mif	protein_coding	0.00792396	0.607016	-0.720194	519	390	458	731	833	688
Mgl2	protein_coding	0.011351	0.60657	-0.721254	296	262	236	482	426	401
Hhip	protein_coding	0.0171499	0.605417	-0.723999	350	329	461	704	583	596
Nans	protein_coding	0.0303804	0.605136	-0.724668	127	131	119	232	203	188
Sparc	protein_coding	0.000177015	0.598769	-0.739928	25575	21032	14298	34613	30707	36397
Tfdp1	protein_coding	0.038882	0.598116	-0.741502	140	128	113	196	232	209
Tgif1	protein_coding	0.016887	0.59597	-0.746688	200	183	179	338	330	275
Col4a1	protein_coding	1.17181e-05	0.594873	-0.749347	8311	7235	6359	13283	10805	12735
Ctsb	protein_coding	0.0132287	0.594462	-0.750342	8096	6196	3829	9896	11044	9543
Tubb6	protein_coding	0.0479386	0.593889	-0.751735	477	321	271	663	442	695
Bex3	protein_coding	0.0116061	0.592975	-0.753956	836	671	502	1032	1347	1009
Vangl2	protein_coding	0.0429436	0.592199	-0.755847	118	101	115	216	167	181
Pmepa1	protein_coding	0.0110266	0.589867	-0.761538	2416	2339	1730	4597	2756	3641
Mcm6	protein_coding	0.00938689	0.58954	-0.762337	278	238	228	468	397	397
Cd63	protein_coding	0.0122769	0.588588	-0.76467	12234	9583	4992	15666	14488	15394
Sting1	protein_coding	0.0487199	0.588427	-0.765065	312	246	164	433	302	492
Tubb5	protein_coding	0.00012805	0.588339	-0.76528	3968	3070	3275	5935	6207	5387
Col6a3	protein_coding	0.01886	0.587652	-0.766966	2379	2300	1308	3196	2520	4472
Emid1	protein_coding	0.037885	0.582064	-0.78075	128	96	120	205	158	228
Clmp	protein_coding	0.0240666	0.581459	-0.782251	312	322	219	556	349	562
Lipa	protein_coding	0.00891615	0.581312	-0.782615	885	697	527	1432	1151	1045
Sh3pxd2b	protein_coding	0.0497322	0.580792	-0.783907	604	447	225	652	617	928
Gm9844	protein_coding	0.0121256	0.578225	-0.790297	246	208	178	359	345	389
Adgre1	protein_coding	0.022979	0.577705	-0.791596	468	355	229	601	542	678
Itgax	protein_coding	0.0286913	0.575726	-0.796545	1046	787	387	1444	1304	1108
Mcm2	protein_coding	0.0485645	0.574427	-0.799803	105	84	112	214	174	136
Lgals3	protein_coding	0.0110853	0.574283	-0.800167	4123	2633	1953	5250	5839	4076
Gpc1	protein_coding	0.0343391	0.573959	-0.80098	229	226	193	465	220	444
Enc1	protein_coding	0.00786812	0.572872	-0.803716	427	420	344	691	699	689
Sox4	protein_coding	0.0210007	0.5728	-0.803897	1188	1114	562	2286	1389	1325
Fcer1g	protein_coding	0.0230027	0.572791	-0.80392	1621	1476	928	2560	2340	2127
Mmp2	protein_coding	0.0389522	0.571268	-0.807759	1493	1551	523	1767	2071	2406
Gja4	protein_coding	0.00773742	0.571053	-0.808304	497	492	530	856	658	1146
Oaf	protein_coding	0.049346	0.570281	-0.810255	106	100	78	186	130	182
Thoc6	protein_coding	0.0212084	0.569975	-0.811031	163	148	137	308	212	266
Clu	protein_coding	0.00398198	0.569933	-0.811135	3888	3041	2056	6018	5103	4644
Slc36a1	protein_coding	0.00894417	0.569825	-0.81141	346	259	207	456	444	525
Rrm1	protein_coding	0.014846	0.568473	-0.814837	231	189	157	402	288	325
Tmem37	protein_coding	0.0160424	0.568006	-0.816021	580	451	368	657	992	814
Plk2	protein_coding	0.0227404	0.567686	-0.816836	274	302	334	695	334	574
Gas7	protein_coding	0.00773742	0.566444	-0.819995	274	278	211	536	379	432
Capg	protein_coding	0.0256125	0.565657	-0.822002	167	119	106	225	259	209
Evi2a	protein_coding	0.0426642	0.565476	-0.822462	88	108	89	160	159	185
Olfml2b	protein_coding	0.0369609	0.565041	-0.823573	134	135	148	305	175	258
Hexb	protein_coding	0.00786812	0.564073	-0.826046	399	344	243	534	571	643
Cfp	protein_coding	0.0448956	0.562753	-0.829426	147	157	113	323	204	214
Dnmt1	protein_coding	0.0122112	0.560474	-0.83528	246	181	282	498	376	391
Rcan1	protein_coding	0.00773742	0.560176	-0.836047	689	644	445	1164	761	1249
Apoe	protein_coding	0.00127718	0.559207	-0.838546	14966	12882	6645	18385	22636	20661
Mcm3	protein_coding	0.0369609	0.558405	-0.840617	124	135	133	306	148	248
Emilin1	protein_coding	0.0110266	0.558372	-0.840702	282	199	246	398	367	537
Casp3	protein_coding	0.00677215	0.555828	-0.847289	174	134	145	277	261	277
Bhlhe40	protein_coding	0.00891615	0.5553	-0.848662	249	239	235	471	343	488
P3h1	protein_coding	0.0174349	0.553763	-0.852658	153	143	116	263	189	292
Gm13889	protein_coding	0.00480574	0.553174	-0.854195	1570	1464	1018	2331	1693	3301
Dclk1	protein_coding	0.0123059	0.550147	-0.86211	298	268	180	539	371	446
Serpine2	protein_coding	0.00155257	0.548407	-0.866681	2646	2556	1907	4737	3140	5086
Ndnf	protein_coding	0.0057308	0.548247	-0.867103	3052	2936	1563	4868	4704	4201
Polh	protein_coding	0.0346195	0.547945	-0.867896	102	96	82	174	141	196
Serpinh1	protein_coding	0.000254166	0.547489	-0.869098	1770	1381	1057	2380	2558	2748
C1qtnf5	protein_coding	0.0376439	0.545267	-0.874964	91	100	74	190	123	173
Mfrp	protein_coding	0.0376439	0.545267	-0.874964	91	100	74	190	123	173
Cotl1	protein_coding	0.00411496	0.54365	-0.87925	1260	1133	839	2315	1693	1937
2200002D01Rik	protein_coding	0.0457396	0.543599	-0.879385	100	116	77	193	163	183
Dbn1	protein_coding	0.0444352	0.541748	-0.884307	126	86	67	174	134	207
Lrg1	protein_coding	0.0167944	0.541477	-0.885029	3408	1981	1145	3989	4269	3809
Dut	protein_coding	0.00115381	0.539882	-0.889283	198	210	235	425	421	345
Cd300c2	protein_coding	0.0136035	0.539701	-0.889768	195	161	113	298	312	259
Lilrb4a	protein_coding	0.0315764	0.538657	-0.892561	678	531	275	1204	753	798
Egr2	protein_coding	0.0495252	0.538462	-0.893085	70	81	108	182	153	146
Epha4	protein_coding	0.0130621	0.538012	-0.894291	405	314	201	744	511	455
Col12a1	protein_coding	0.0321102	0.535326	-0.90151	63	67	67	143	109	116
Ch25h	protein_coding	0.0368875	0.533784	-0.905673	90	60	87	129	137	178
Scn3b	protein_coding	0.0130621	0.532794	-0.90835	212	219	162	324	310	479
Loxl2	protein_coding	0.0230117	0.5327	-0.908604	207	181	117	347	208	393
Lmnb1	protein_coding	0.00933067	0.532641	-0.908765	234	230	254	538	381	429
Ms4a6c	protein_coding	0.00234358	0.530843	-0.913643	642	506	401	1047	902	969
Clec12a	protein_coding	0.0283642	0.530797	-0.913768	110	108	75	208	162	182
Mafb	protein_coding	0.0129423	0.530327	-0.915047	412	424	187	770	541	618
Rcc1	protein_coding	0.00773742	0.529178	-0.918176	158	138	103	280	223	251
Clcn5	protein_coding	0.00935659	0.528894	-0.918948	366	307	169	599	442	551
Col16a1	protein_coding	0.00804216	0.528502	-0.92002	491	476	331	696	620	1140
Ctss	protein_coding	0.0132368	0.527879	-0.921722	8375	5768	1838	10410	9988	9876
Paox	protein_coding	0.00928736	0.527815	-0.921894	144	119	126	260	244	233
Lair1	protein_coding	0.0273589	0.526882	-0.924449	129	144	70	272	193	186
Ms4a6d	protein_coding	0.0160424	0.52511	-0.929309	498	418	161	684	727	640
P2ry6	protein_coding	0.0355982	0.524752	-0.930291	93	109	63	191	127	187
Gm49339	protein_coding	0.0241376	0.522192	-0.937347	642	461	250	1101	719	771
Prdx4	protein_coding	0.000184407	0.520218	-0.942812	444	363	338	680	790	731
Il18bp	protein_coding	0.0397639	0.518519	-0.947533	54	54	60	88	137	99
Cstb	protein_coding	0.00175691	0.518122	-0.948636	1079	791	646	1645	1931	1280
Lcn2	protein_coding	0.0100527	0.51771	-0.949785	3844	2420	1132	3836	5872	4578
Ccl17	protein_coding	0.00818121	0.516094	-0.954293	179	196	106	358	309	265
Mad2l1	protein_coding	0.0444352	0.509804	-0.971986	38	47	45	87	90	78
Snai1	protein_coding	0.0110853	0.509259	-0.973528	142	165	133	239	224	401
Psat1	protein_coding	0.0174349	0.508511	-0.97565	96	79	64	175	164	131
Ctsk	protein_coding	0.0238162	0.507944	-0.977258	539	319	165	707	787	520
Smc2	protein_coding	0.00964801	0.507716	-0.977906	105	100	124	283	178	187
Serpine1	protein_coding	0.00149211	0.505397	-0.984511	680	378	534	1165	803	1182
Cd68	protein_coding	0.0156812	0.503078	-0.991145	576	385	183	975	668	631
Csf2rb2	protein_coding	0.0382284	0.501953	-0.994375	114	88	55	238	144	130
Rgs5	protein_coding	0.0466724	0.501639	-0.995278	40	47	66	93	89	123
Adamts2	protein_coding	0.00363384	0.500617	-0.998222	550	439	229	855	654	924
Clec11a	protein_coding	0.0102104	0.499285	-1.00207	136	126	87	252	187	260
Fen1	protein_coding	0.0113368	0.498881	-1.00323	70	68	85	173	124	150
Gm25380	snRNA	0.0485645	0.497854	-1.00621	42	38	36	98	63	72
Cd72	protein_coding	0.0343818	0.496063	-1.0114	95	131	89	238	114	283
Rhof	protein_coding	0.0424998	0.493243	-1.01963	54	46	46	85	103	108
Klhdc8a	protein_coding	0.0207478	0.491667	-1.02425	93	97	46	137	163	180
Tyms	protein_coding	0.00964801	0.491525	-1.02466	90	127	102	287	178	184
Fbn1	protein_coding	0.00197265	0.490744	-1.02696	601	566	291	1035	751	1185
Pcdh7	protein_coding	0.0197252	0.489189	-1.03154	45	63	73	138	90	142
Areg	protein_coding	0.034741	0.488964	-1.0322	121	125	42	188	235	166
Mgp	protein_coding	1.04351e-06	0.488404	-1.03385	31026	28987	20310	61794	42285	60381
St8sia6	protein_coding	0.0288713	0.487633	-1.03613	96	102	78	273	145	148
Tiam1	protein_coding	0.000991237	0.485217	-1.0433	190	189	179	415	270	465
Tlr2	protein_coding	0.014534	0.484791	-1.04457	120	68	67	205	163	158
Fst	protein_coding	0.0312823	0.4814	-1.05469	59	62	99	150	109	198
Ulbp1	protein_coding	0.0418892	0.479784	-1.05954	92	52	34	158	105	108
Fam20c	protein_coding	0.0116024	0.478261	-1.06413	97	103	64	226	177	149
Tnfaip8l1	protein_coding	0.0453912	0.473029	-1.08	46	41	27	90	64	87
Fcgr2b	protein_coding	0.00137685	0.471854	-1.08359	496	404	240	836	646	934
Lgmn	protein_coding	4.26137e-07	0.471286	-1.08532	964	823	675	1671	1632	1921
Lat2	protein_coding	0.00161851	0.467391	-1.0973	301	361	284	847	546	631
Traf4	protein_coding	0.0151392	0.466523	-1.09998	92	85	39	137	161	165
Col15a1	protein_coding	0.0115395	0.465357	-1.10359	197	182	71	339	213	415
Ppic	protein_coding	3.30775e-06	0.46502	-1.10464	1445	1301	737	2727	2111	2652
F10	protein_coding	0.0348347	0.464363	-1.10668	98	86	31	201	139	123
Fndc1	protein_coding	0.014534	0.462745	-1.11171	103	62	71	182	122	206
Ccdc8	protein_coding	0.00263829	0.461988	-1.11407	194	89	112	302	263	290
Tnfrsf11a	protein_coding	0.00532563	0.460106	-1.11996	66	57	50	138	124	114
Mfap5	protein_coding	1.99994e-05	0.459063	-1.12324	659	493	474	1395	987	1160
Lgals1	protein_coding	1.29766e-07	0.4589	-1.12375	3182	2474	2076	5755	4770	6324
Arhgap11a	protein_coding	0.0348347	0.458182	-1.12601	47	51	28	91	98	86
Spc24	protein_coding	0.013966	0.456954	-1.12988	51	37	50	101	117	84
Diaph3	protein_coding	0.0347107	0.456432	-1.13153	43	22	45	88	90	63
Asf1b	protein_coding	0.0348347	0.454148	-1.13876	32	26	46	80	78	71
Clec5a	protein_coding	0.0346195	0.452214	-1.14492	95	71	28	161	114	154
Bcl2a1b	protein_coding	0.00398198	0.45122	-1.1481	196	134	77	367	268	267
Cx3cr1	protein_coding	0.000287832	0.443552	-1.17282	309	452	233	817	660	764
Gm42674	protein_coding	1.62296e-05	0.442798	-1.17528	1033	1017	640	2260	1567	2248
Mir692-1	miRNA	0.0479386	0.439834	-1.18497	38	43	25	57	53	131
Col8a1	protein_coding	0.00382316	0.439232	-1.18694	88	61	57	177	114	178
Sfn	protein_coding	0.000618875	0.439155	-1.1872	740	435	301	1524	852	985
Bub1b	protein_coding	0.0134912	0.437107	-1.19394	46	52	41	143	86	89
Tubb2b	protein_coding	0.000133367	0.436914	-1.19458	605	309	298	1033	829	912
Tns4	protein_coding	0.0442057	0.435146	-1.20043	45	42	17	89	98	52
Kif23	protein_coding	0.0024898	0.43501	-1.20088	150	169	96	447	218	289
Fstl1	protein_coding	2.64048e-09	0.431572	-1.21233	1338	1190	944	2635	2329	3081
Vcan	protein_coding	0.00667489	0.43125	-1.2134	67	90	50	168	113	199
Racgap1	protein_coding	0.00298921	0.430948	-1.21441	86	65	108	259	158	184
Fscn1	protein_coding	0.000587817	0.430762	-1.21504	378	328	165	691	475	856
Serpina3n	protein_coding	6.06029e-05	0.429932	-1.21782	526	519	400	1000	803	1558
Sh2b2	protein_coding	0.0258387	0.426724	-1.22862	45	30	24	67	59	106
1500009L16Rik	protein_coding	0.0053603	0.425974	-1.23116	58	40	66	137	135	113
Rgs4	protein_coding	0.000101717	0.424978	-1.23454	198	159	133	480	313	360
Mark1	protein_coding	0.00441574	0.424861	-1.23494	78	103	48	186	137	216
Slamf8	protein_coding	0.0485645	0.424779	-1.23522	34	33	29	120	45	61
Pdlim4	protein_coding	0.0110599	0.424479	-1.23623	47	70	46	121	125	138
Itm2a	protein_coding	9.79385e-05	0.421086	-1.24781	296	226	145	487	593	504
Kdelr3	protein_coding	0.000418593	0.420168	-1.25096	148	117	85	280	221	332
Cd248	protein_coding	0.0142177	0.419872	-1.25198	49	40	42	129	61	122
Fkbp10	protein_coding	0.000245343	0.419431	-1.25349	105	120	129	264	210	370
Nrcam	protein_coding	0.000322002	0.418989	-1.25502	166	158	82	346	293	330
S100a4	protein_coding	1.86397e-06	0.418511	-1.25666	921	809	558	2043	1374	2050
Psrc1	protein_coding	0.0200838	0.417219	-1.26112	76	92	21	118	164	171
Clec4a2	protein_coding	0.00186044	0.416792	-1.2626	124	98	56	255	237	175
Nrep	protein_coding	7.78444e-07	0.41613	-1.26489	660	655	429	1565	1199	1427
Tacc3	protein_coding	0.00159253	0.415133	-1.26835	83	49	71	163	144	182
Kcnn4	protein_coding	0.00237518	0.414634	-1.27009	71	80	53	181	123	188
S100a14	protein_coding	9.8938e-05	0.411696	-1.28035	121	144	87	302	304	249
Bcl2a1d	protein_coding	0.0200838	0.409574	-1.2878	27	33	17	66	60	62
Ncapd2	protein_coding	0.000469368	0.40836	-1.29209	93	76	85	252	145	225
Fcgr1	protein_coding	0.0473659	0.406375	-1.29912	53	41	8	78	72	101
Hells	protein_coding	0.0077432	0.40604	-1.30031	43	36	42	136	82	80
Wfdc17	protein_coding	0.00333217	0.405082	-1.30371	748	487	120	1094	1241	1010
Serpina3g	protein_coding	0.00738006	0.404088	-1.30726	116	113	28	162	210	264
Cenpa	protein_coding	0.000249696	0.403329	-1.30997	125	80	110	321	270	190
Plk4	protein_coding	0.00653611	0.402941	-1.31136	34	36	67	108	137	95
Mmp14	protein_coding	2.39749e-06	0.402081	-1.31444	742	635	401	1782	1195	1445
Armcx4	protein_coding	0.00012805	0.401204	-1.31759	565	307	194	990	806	861
Gas2l3	protein_coding	0.0327043	0.400794	-1.31907	58	16	27	116	61	75
Ildr2	protein_coding	0.00159243	0.400483	-1.32019	133	121	78	307	215	307
Lum	protein_coding	0.00145859	0.400369	-1.3206	88	66	63	203	136	203
Cenpw	protein_coding	0.0134912	0.398477	-1.32743	63	69	25	188	75	131
Mcm5	protein_coding	0.000805429	0.39819	-1.32847	104	59	101	281	153	229
Cdca2	protein_coding	0.0460859	0.396552	-1.33442	34	22	13	90	43	41
Mdk	protein_coding	0.000615149	0.396355	-1.33513	71	58	45	144	137	158
Nnat	protein_coding	4.85836e-05	0.395122	-1.33963	370	223	217	747	855	448
Fcrls	protein_coding	0.00159243	0.393151	-1.34685	100	145	42	251	219	260
Sertad4	protein_coding	0.00517622	0.392157	-1.3505	50	34	36	138	71	97
Ccl9	protein_coding	2.27111e-05	0.387175	-1.36894	625	565	253	1390	1429	908
Dok2	protein_coding	0.00102508	0.386555	-1.37126	59	44	35	125	117	115
Cercam	protein_coding	0.0123059	0.385827	-1.37397	51	20	27	88	94	72
C1qtnf6	protein_coding	0.00249874	0.383085	-1.38427	46	62	46	127	114	161
Dio2	protein_coding	0.0261245	0.382883	-1.38502	40	27	18	105	32	85
AA467197	protein_coding	0.00278252	0.382124	-1.38789	166	86	43	263	222	287
Clec4n	protein_coding	0.000108113	0.382063	-1.38812	1171	688	271	2334	1741	1500
Cilp	protein_coding	0.0137509	0.38191	-1.3887	59	64	29	159	54	185
Kntc1	protein_coding	0.0443389	0.381443	-1.39046	33	23	18	109	21	64
Pth1r	protein_coding	0.013719	0.37963	-1.39734	27	34	21	87	45	84
Fgf13	protein_coding	0.0444352	0.377778	-1.40439	14	9	11	27	30	33
Cyp7b1	protein_coding	0.0120371	0.377193	-1.40663	70	37	22	120	75	147
Col1a2	protein_coding	7.73795e-08	0.375786	-1.41202	5246	5016	3665	15286	8119	13656
Cxcl13	protein_coding	0.000458552	0.374863	-1.41556	119	129	95	388	235	292
Sox9	protein_coding	0.0165413	0.374449	-1.41716	38	26	21	96	65	66
Tcf19	protein_coding	0.00442905	0.374251	-1.41792	32	43	50	164	72	98
Matk	protein_coding	0.0457396	0.374101	-1.4185	21	23	8	47	54	38
Pla1a	protein_coding	0.0230027	0.373832	-1.41954	33	9	38	73	60	81
Trem2	protein_coding	0.00312903	0.373485	-1.42088	286	169	38	365	530	425
Trip13	protein_coding	0.0409059	0.373016	-1.42269	20	13	14	64	27	35
Ccl2	protein_coding	0.0180354	0.370588	-1.43211	22	24	17	51	49	70
Zranb3	protein_coding	0.00495883	0.369863	-1.43494	90	48	24	160	158	120
H2ac12	protein_coding	0.000564978	0.369686	-1.43563	82	70	48	227	168	146
Msr1	protein_coding	0.00790712	0.369565	-1.4361	154	117	18	330	224	228
Mir147	miRNA	0.00166318	0.368564	-1.44001	150	80	42	253	216	269
Ltbp2	protein_coding	2.80252e-09	0.368191	-1.44147	534	421	309	1319	886	1228
C1qa	protein_coding	2.03308e-05	0.367384	-1.44464	932	844	274	1983	1738	1859
H2ac11	protein_coding	0.000418593	0.365138	-1.45349	82	69	48	229	169	147
Mis18bp1	protein_coding	0.0330227	0.363057	-1.46173	28	12	17	81	35	41
Gxylt2	protein_coding	0.00221758	0.361404	-1.46832	26	35	42	104	70	111
Adamts12	protein_coding	0.0351734	0.361386	-1.46839	44	11	18	93	38	71
Tnip3	protein_coding	0.00821023	0.36	-1.47393	69	48	18	173	88	114
Pdgfc	protein_coding	0.0326548	0.359788	-1.47478	45	13	10	50	75	64
Col5a2	protein_coding	3.81063e-07	0.359303	-1.47673	1194	834	467	2539	1737	2668
Gtse1	protein_coding	0.00677215	0.355556	-1.49185	46	32	18	94	65	111
Ms4a7	protein_coding	0.0060588	0.355294	-1.49291	75	62	14	163	115	147
Spp1	protein_coding	5.20321e-06	0.35439	-1.49659	5020	2785	1345	7031	10044	8744
Ankrd37	protein_coding	0.00122819	0.353846	-1.49881	61	50	50	203	95	157
Pole2	protein_coding	0.0304722	0.353846	-1.49881	12	21	13	63	37	30
Slc7a11	protein_coding	0.0068316	0.35307	-1.50197	65	68	28	241	137	78
C1qb	protein_coding	2.20122e-08	0.352148	-1.50574	1338	989	443	2648	2302	2916
Nwd2	protein_coding	0.0247564	0.351852	-1.50696	12	11	15	30	28	50
Ooep	protein_coding	0.0177522	0.351724	-1.50748	17	13	21	37	67	41
Cenpk	protein_coding	0.0155883	0.351351	-1.50901	24	15	13	48	46	54
Col5a1	protein_coding	4.48114e-07	0.348703	-1.51993	563	361	407	1407	781	1629
Col5a3	protein_coding	0.000951397	0.345088	-1.53496	62	41	34	148	84	165
Col3a1	protein_coding	2.86338e-11	0.344836	-1.53602	6547	5451	2312	15728	10175	15595
Zwilch	protein_coding	0.0348347	0.344828	-1.53605	10	12	8	35	26	26
Cks1b	protein_coding	3.99241e-06	0.344347	-1.53807	238	109	122	524	436	402
Ccl8	protein_coding	0.00032844	0.343164	-1.54303	99	112	45	319	177	250
Foxm1	protein_coding	0.0147636	0.339623	-1.558	49	28	13	122	48	95
Kif14	protein_coding	0.0130621	0.339161	-1.55996	54	22	21	163	51	72
C1qc	protein_coding	4.92271e-08	0.338733	-1.56178	941	668	294	1898	1868	1852
Chsy3	protein_coding	0.00279562	0.338542	-1.56259	23	17	25	59	60	73
Gins2	protein_coding	0.00411965	0.336842	-1.56986	46	26	24	126	96	63
Adam12	protein_coding	0.0247564	0.335878	-1.57399	13	14	17	61	35	35
E2f8	protein_coding	0.0137303	0.335766	-1.57447	17	14	15	56	46	35
Pole	protein_coding	0.00517622	0.335329	-1.57635	21	22	13	69	47	51
Cdc20	protein_coding	1.26375e-05	0.335308	-1.57644	118	90	75	372	248	224
C3ar1	protein_coding	0.000191823	0.334176	-1.58132	286	187	56	555	474	554
Lockd	lincRNA	0.0213413	0.331169	-1.59436	20	16	15	89	35	30
Shcbp1	protein_coding	0.0348347	0.330357	-1.5979	12	11	14	61	31	20
Igf1	protein_coding	7.62162e-06	0.33006	-1.5992	562	475	173	1560	921	1185
Ntrk2	protein_coding	1.75619e-05	0.330044	-1.59927	131	72	98	397	233	282
Hist1h2ao	protein_coding	0.00197265	0.329317	-1.60245	30	35	17	91	91	67
Mki67	protein_coding	0.000139652	0.325275	-1.62027	60	52	36	180	138	137
Cxcl9	protein_coding	0.0346195	0.324324	-1.62449	26	42	4	91	55	76
Gen1	protein_coding	0.0183773	0.323529	-1.62803	16	20	8	65	38	33
Ccdc80	protein_coding	0.000167264	0.32106	-1.63908	114	52	52	278	130	271
Brca2	protein_coding	0.0155004	0.320896	-1.63982	6	17	20	66	36	32
Melk	protein_coding	0.0231318	0.318966	-1.64853	19	11	7	47	42	27
Spag5	protein_coding	0.0131834	0.317568	-1.65486	21	16	10	69	35	44
Kif2c	protein_coding	0.0220563	0.315315	-1.66513	15	10	10	50	38	23
Cdkn3	protein_coding	0.00274683	0.312821	-1.67659	16	24	21	76	64	55
Ccnb2	protein_coding	0.000346157	0.311897	-1.68086	34	27	36	134	97	80
Sgo2a	protein_coding	0.00184004	0.311828	-1.68118	20	21	17	72	62	52
Mex3a	protein_coding	0.0110599	0.309091	-1.6939	13	25	13	86	21	58
Fn1	protein_coding	2.3403e-12	0.308857	-1.69499	3283	2835	1550	9151	6046	9630
Cenpe	protein_coding	0.00687669	0.308244	-1.69786	45	27	14	145	86	48
Cd276	protein_coding	0.000266078	0.307377	-1.70192	23	27	25	71	91	82
Arhgef39	protein_coding	0.0185812	0.307087	-1.70328	20	6	13	38	59	30
Espl1	protein_coding	0.00407644	0.30625	-1.70722	21	14	14	64	58	38
Ssc5d	protein_coding	0.0432919	0.305556	-1.71049	10	6	6	28	11	33
Uhrf1	protein_coding	0.00166318	0.304348	-1.71621	21	21	28	112	63	55
Sfrp1	protein_coding	1.9232e-08	0.301942	-1.72766	218	158	137	557	410	732
Kif11	protein_coding	0.00891615	0.3	-1.73697	18	8	13	49	48	33
Cenpn	protein_coding	0.0226269	0.298701	-1.74322	7	6	10	31	25	21
Ccl7	protein_coding	0.00249874	0.297376	-1.74964	47	24	31	74	68	201
Prrx2	protein_coding	0.0102104	0.297297	-1.75002	13	7	13	32	41	38
Pianp	protein_coding	0.000326498	0.296748	-1.75269	29	26	18	84	79	83
Ccr5	protein_coding	1.29766e-07	0.295137	-1.76055	178	174	91	555	424	522
Gatm	protein_coding	0.000587817	0.289157	-1.79008	28	30	14	79	68	102
Clspn	protein_coding	0.00778451	0.288991	-1.7909	38	10	15	119	48	51
Fmod	protein_coding	3.67203e-06	0.288352	-1.7941	84	57	62	255	155	294
Ube2c	protein_coding	2.7073e-06	0.28777	-1.79701	65	55	80	243	290	162
Cenps	protein_coding	0.0070023	0.287356	-1.79909	14	16	20	69	62	43
Mmp13	protein_coding	0.00935659	0.287179	-1.79998	16	27	13	126	41	28
Xcl1	protein_coding	0.0329464	0.285714	-1.80735	7	7	8	45	12	20
Cdca3	protein_coding	6.46233e-05	0.282051	-1.82597	38	26	35	151	110	90
Brinp1	protein_coding	0.00445287	0.278049	-1.84659	28	23	6	79	38	88
Aurkb	protein_coding	0.00137685	0.276836	-1.8529	24	14	11	66	58	53
H2-M2	protein_coding	0.00161851	0.274747	-1.86382	65	57	14	289	134	72
Rad54l	protein_coding	0.000268928	0.27451	-1.86507	22	14	20	66	63	75
Ect2	protein_coding	1.65685e-05	0.270531	-1.88613	59	26	27	164	127	123
Kif15	protein_coding	0.000193905	0.269912	-1.88944	26	15	20	101	53	72
Plk1	protein_coding	9.25773e-06	0.269646	-1.89086	64	66	45	332	128	189
Cxcl10	protein_coding	0.00257719	0.268775	-1.89553	31	29	8	97	52	104
Rad51	protein_coding	0.000988939	0.267717	-1.90122	30	23	15	129	85	40
Dtl	protein_coding	0.000604672	0.26087	-1.9386	19	18	17	102	59	46
Top2a	protein_coding	2.21365e-07	0.254494	-1.9743	150	59	60	448	284	325
Gm23451	snoRNA	0.00273394	0.251799	-1.98966	15	6	14	60	49	30
Cdk1	protein_coding	2.80252e-09	0.251174	-1.99324	274	149	112	835	786	509
Cldn4	protein_coding	4.04958e-09	0.251137	-1.99345	118	92	66	454	334	311
Cthrc1	protein_coding	2.0109e-05	0.249275	-2.00419	26	24	36	136	92	117
Tk1	protein_coding	0.000184407	0.24911	-2.00514	28	8	34	116	88	77
Anln	protein_coding	0.000431255	0.249057	-2.00545	28	7	31	113	79	73
Spc25	protein_coding	4.01457e-05	0.246862	-2.01822	52	39	27	222	146	110
Ccnf	protein_coding	0.000816036	0.246753	-2.01886	13	10	15	74	39	41
Nusap1	protein_coding	0.00033095	0.246637	-2.01954	25	13	17	105	61	57
Col1a1	protein_coding	4.9067e-19	0.246141	-2.02244	5041	3437	1999	16171	8229	18165
Birc5	protein_coding	3.32097e-07	0.245632	-2.02543	128	73	38	370	291	312
Hist1h2ap	protein_coding	7.2427e-06	0.243968	-2.03524	40	30	21	125	151	97
Ccne1	protein_coding	0.000175547	0.243119	-2.04026	22	18	13	72	53	93
Cenph	protein_coding	0.00398198	0.242424	-2.04439	12	6	6	30	31	38
Gm22774	miRNA	0.00326742	0.242308	-2.04509	30	13	20	190	38	32
Clca3a1	protein_coding	1.62296e-05	0.240418	-2.05638	24	21	24	95	90	102
Ckap2l	protein_coding	5.51531e-05	0.240356	-2.05675	38	16	27	151	81	105
Eln	protein_coding	6.94349e-14	0.237893	-2.07162	3378	2919	1081	12355	9328	9331
Pclaf	protein_coding	3.91637e-09	0.237248	-2.07553	90	65	45	330	282	231
P4ha3	protein_coding	9.57292e-07	0.22597	-2.1458	62	50	22	190	145	258
Adamts4	protein_coding	0.000590321	0.225806	-2.14684	70	17	11	173	66	195
Mybpc2	protein_coding	0.000209349	0.221622	-2.17383	16	18	7	52	77	56
Aurka	protein_coding	3.94056e-06	0.218615	-2.19354	50	31	20	201	138	123
Cenpf	protein_coding	6.8762e-06	0.21831	-2.19555	63	25	36	338	107	123
Ccn4	protein_coding	4.19791e-08	0.218069	-2.19715	106	65	39	429	186	348
Inhba	protein_coding	1.85885e-07	0.214797	-2.21895	42	23	25	148	117	154
Ccna2	protein_coding	4.10815e-08	0.208633	-2.26096	52	35	29	241	177	138
Mest	protein_coding	4.3105e-09	0.206997	-2.27232	55	37	50	296	216	174
Ccl12	protein_coding	3.87563e-05	0.206751	-2.27403	18	18	13	54	79	104
Timp1	protein_coding	1.65864e-10	0.202749	-2.30223	153	67	75	518	312	625
Prc1	protein_coding	1.13761e-09	0.20154	-2.31086	72	43	42	344	189	246
Cdca8	protein_coding	9.57292e-07	0.200431	-2.31882	46	34	13	180	150	134
Arg1	protein_coding	0.000170799	0.2	-2.32193	24	8	18	110	82	58
Retnla	protein_coding	4.49292e-23	0.199672	-2.3243	4728	2488	1185	18498	10819	12757
Thbs4	protein_coding	2.67959e-07	0.197561	-2.33963	30	31	20	159	101	150
Tnc	protein_coding	6.17056e-10	0.195695	-2.35332	347	193	60	1044	767	1255
Ccnb1	protein_coding	2.39749e-06	0.18845	-2.40775	34	13	15	140	98	91
Iqgap3	protein_coding	0.000119206	0.188406	-2.40808	25	10	4	90	52	65
Lama1	protein_coding	0.00010534	0.185039	-2.4341	26	10	11	93	44	117
Ckap2	protein_coding	3.81797e-05	0.184	-2.44222	20	9	17	98	74	78
Mmp12	protein_coding	2.86338e-11	0.178993	-2.48203	754	604	99	4529	2540	1071
Kif20a	protein_coding	1.99994e-05	0.174497	-2.51873	32	10	10	152	65	81
Ska1	protein_coding	9.19111e-06	0.174274	-2.52057	14	14	14	121	58	62
Knstrn	protein_coding	1.02937e-06	0.173745	-2.52496	18	13	14	115	81	63
Rrm2	protein_coding	1.445e-08	0.16962	-2.55962	35	17	15	131	153	111
Rgs16	protein_coding	4.52344e-05	0.16609	-2.58996	35	10	3	145	64	80
Pbk	protein_coding	1.44182e-08	0.151042	-2.72698	57	15	15	225	176	175
Saa3	protein_coding	6.16004e-15	0.148659	-2.74992	198	113	77	835	672	1103
Tpx2	protein_coding	1.48753e-09	0.132576	-2.91511	37	16	17	220	144	164
Chl1	protein_coding	3.0339e-15	0.0887574	-3.49399	39	18	18	339	130	376
