# Supplementary material for: An aerosolized dual-action autotaxin inhibitor-PPARγ agonist for the treatment of pulmonary fibrosis
Source: Cell Rep Med. 2026 Apr 30;7(5):102778. doi: 10.1016/j.xcrm.2026.102778 (PMC13198257; doi:10.1016/j.xcrm.2026.102778)
Supplement: Data S4. The expression of BLM DEGs was reversed by EL244, related to Figure S9 [file mmc5.xlsx]

## Sheet: Data S4
Data S4.	The expression of BLM DEGs was reversed by EL244
nFC: normalised fold change.
DEG	log2 nFC BLM vs SAL	log2 nFC BLM/EL244 vs BLM	Quartile
Chl1	5.02237	-3.49399	Q3
Tpx2	2.95693	-2.91511	Q3
Saa3	3.8904	-2.74992	Q3
Pbk	4.21573	-2.72698	Q3
Rgs16	3.47449	-2.58996	Q3
Rrm2	3.30378	-2.55962	Q3
Knstrn	3.15883	-2.52496	Q3
Ska1	3.10553	-2.52057	Q3
Kif20a	3.31228	-2.51873	Q3
Mmp12	6.30431	-2.48203	Q3
Ckap2	4.26534	-2.44222	Q3
Lama1	2.66676	-2.4341	Q3
Iqgap3	2.83551	-2.40808	Q3
Ccnb1	3.04002	-2.40775	Q3
Tnc	4.52686	-2.35332	Q3
Thbs4	5.67948	-2.33963	Q3
Retnla	3.68645	-2.3243	Q3
Arg1	3.2109	-2.32193	Q3
Cdca8	2.7287	-2.31882	Q3
Prc1	2.65128	-2.31086	Q3
Timp1	3.2684	-2.30223	Q3
Ccl12	3.42931	-2.27403	Q3
Mest	2.45628	-2.27232	Q3
Ccna2	2.98966	-2.26096	Q3
Inhba	2.60228	-2.21895	Q3
Ccn4	2.37223	-2.19715	Q3
Cenpf	2.02046	-2.19555	Q3
Aurka	2.78566	-2.19354	Q3
Mybpc2	2.6734	-2.17383	Q3
Adamts4	2.83081	-2.14684	Q3
P4ha3	2.92649	-2.1458	Q3
Pclaf	2.47146	-2.07553	Q3
Eln	3.60605	-2.07162	Q3
Ckap2l	2.51396	-2.05675	Q3
Clca3a1	2.16491	-2.05638	Q3
Cenph	1.72247	-2.04439	Q3
Ccne1	3.18322	-2.04026	Q3
Hist1h2ap	2.0836	-2.03524	Q3
Birc5	2.83883	-2.02543	Q3
Col1a1	2.64776	-2.02244	Q3
Nusap1	2.01954	-2.01954	Q3
Ccnf	1.65208	-2.01886	Q3
Spc25	2.3773	-2.01822	Q3
Anln	2.80192	-2.00545	Q3
Tk1	1.9645	-2.00514	Q3
Cthrc1	3.43045	-2.00419	Q3
Cldn4	2.95223	-1.99345	Q3
Cdk1	3.26874	-1.99324	Q3
Gm23451	2.11894	-1.98966	Q3
Top2a	2.71484	-1.9743	Q3
Dtl	1.91213	-1.9386	Q3
Rad51	2.63113	-1.90122	Q3
Cxcl10	3.89553	-1.89553	Q3
Plk1	2.33085	-1.89086	Q3
Ect2	2.06413	-1.88613	Q3
Rad54l	1.78978	-1.86507	Q3
H2-M2	3.25084	-1.86382	Q3
Aurkb	2.88264	-1.8529	Q3
Brinp1	1.97904	-1.84659	Q3
Cdca3	2.72741	-1.82597	Q3
Mmp13	3.08377	-1.79998	Q3
Cenps	1.77052	-1.79909	Q3
Ube2c	1.99793	-1.79701	Q3
Fmod	2.05855	-1.7941	Q3
Clspn	1.81399	-1.7909	Q3
Gatm	2.40541	-1.79008	Q3
Ccr5	3.11708	-1.76055	Q3
Pianp	2.5502	-1.75269	Q3
Prrx2	1.88753	-1.75002	Q3
Ccl7	1.57657	-1.74964	Q3
Cenpn	1.1375	-1.74322	Q3
Kif11	2.37851	-1.73697	Q3
Sfrp1	2.13056	-1.72766	Q3
Uhrf1	1.7794	-1.71621	Q3
Espl1	1.79837	-1.70722	Q3
Arhgef39	2.28824	-1.70328	Q3
Cd276	2.2303	-1.70192	Q3
Cenpe	2.80219	-1.69786	Q3
Fn1	2.31133	-1.69499	Q3
Sgo2a	2.53916	-1.68118	Q3
Ccnb2	2.44788	-1.68086	Q3
Cdkn3	3.1479	-1.67659	Q3
Kif2c	2.47249	-1.66513	Q3
Spag5	1.92405	-1.65486	Q3
Melk	2.39855	-1.64853	Q3
Brca2	1.11189	-1.63982	Q3
Ccdc80	1.67935	-1.63908	Q3
Gen1	1.44361	-1.62803	Q3
Cxcl9	3.47249	-1.62449	Q3
Mki67	2.6598	-1.62027	Q3
Hist1h2ao	2.15265	-1.60245	Q3
Ntrk2	1.32114	-1.59927	Q3
Igf1	2.39291	-1.5992	Q3
Shcbp1	2.63743	-1.5979	Q3
Lockd	2.3599	-1.59436	Q3
C3ar1	3.23613	-1.58132	Q3
Cdc20	2.70987	-1.57644	Q3
Pole	1.23396	-1.57635	Q3
E2f8	2.7761	-1.57447	Q3
Adam12	2.27854	-1.57399	Q3
Gins2	1.90689	-1.56986	Q3
Chsy3	2.26303	-1.56259	Q3
C1qc	2.61506	-1.56178	Q3
Kif14	1.93105	-1.55996	Q3
Foxm1	1.92057	-1.558	Q3
Ccl8	2.74862	-1.54303	Q3
Cks1b	1.73203	-1.53807	Q3
Zwilch	1.53605	-1.53605	Q3
Col3a1	2.67364	-1.53602	Q3
Col5a3	1.73818	-1.53496	Q3
Col5a1	1.76508	-1.51993	Q3
Cenpk	1.5656	-1.50901	Q3
Ooep	2.93198	-1.50748	Q3
C1qb	2.36021	-1.50574	Q3
Slc7a11	1.68314	-1.50197	Q3
Pole2	1.63005	-1.49881	Q3
Ankrd37	1.69017	-1.49881	Q3
Spp1	3.36267	-1.49659	Q3
Ms4a7	2.89843	-1.49291	Q3
Gtse1	3.03242	-1.49185	Q3
Col5a2	2.43737	-1.47673	Q3
Pdgfc	2.00765	-1.47478	Q3
Tnip3	3.30282	-1.47393	Q3
Adamts12	3.19878	-1.46839	Q3
Gxylt2	1.28445	-1.46832	Q3
Mis18bp1	1.65076	-1.46173	Q3
H2ac11	2.00265	-1.45349	Q3
C1qa	2.49185	-1.44464	Q3
Ltbp2	1.76654	-1.44147	Q3
Mir147	2.7073	-1.44001	Q3
Msr1	2.74066	-1.4361	Q3
H2ac12	1.99202	-1.43563	Q3
Zranb3	2.31536	-1.43494	Q3
Ccl2	2.05184	-1.43211	Q3
Trip13	1.80735	-1.42269	Q3
Trem2	3.85853	-1.42088	Q3
Pla1a	1.09761	-1.41954	Q3
Matk	2.11894	-1.4185	Q3
Tcf19	1.35028	-1.41792	Q3
Sox9	1.52277	-1.41716	Q3
Cxcl13	0.700637	-1.41556	Q3
Col1a2	1.54564	-1.41202	Q3
Cyp7b1	2.11407	-1.40663	Q3
Fgf13	1.53766	-1.40439	Q3
Pth1r	1.01342	-1.39734	Q3
Kntc1	2.04532	-1.39046	Q3
Cilp	1.72973	-1.3887	Q3
Clec4n	2.75301	-1.38812	Q3
AA467197	2.72209	-1.38789	Q3
C1qtnf6	2.05114	-1.38427	Q3
Cercam	1.49683	-1.37397	Q3
Dok2	1.4245	-1.37126	Q3
Ccl9	2.15644	-1.36894	Q3
Fcrls	1.92679	-1.34685	Q3
Nnat	1.84659	-1.33963	Q3
Mdk	2.23892	-1.33513	Q3
Cdca2	2.19502	-1.33442	Q3
Mcm5	1.2854	-1.32847	Q3
Cenpw	1.53459	-1.32743	Q3
Lum	2.00533	-1.3206	Q3
Ildr2	1.71223	-1.32019	Q3
Gas2l3	2.24936	-1.31907	Q3
Armcx4	1.83449	-1.31759	Q3
Mmp14	2.11896	-1.31444	Q3
Plk4	1.60204	-1.31136	Q3
Cenpa	1.87447	-1.30997	Q3
Serpina3g	2.17333	-1.30726	Q3
Wfdc17	1.43167	-1.30371	Q3
Hells	1.23048	-1.30031	Q3
Fcgr1	2.06465	-1.29912	Q3
Ncapd2	1.57341	-1.29209	Q3
Bcl2a1d	1.93988	-1.2878	Q3
S100a14	2.52061	-1.28035	Q3
Kcnn4	1.07833	-1.27009	Q3
Tacc3	2.74387	-1.26835	Q3
Nrep	1.43875	-1.26489	Q3
Clec4a2	1.22672	-1.2626	Q3
Psrc1	3.96539	-1.26112	Q3
S100a4	0.661646	-1.25666	Q3
Nrcam	2.02554	-1.25502	Q3
Fkbp10	1.4971	-1.25349	Q3
Kdelr3	1.80735	-1.25096	Q3
Itm2a	2.52083	-1.24781	Q3
Pdlim4	1.48693	-1.23623	Q3
Slamf8	1.32833	-1.23522	Q3
Mark1	1.48168	-1.23494	Q3
Rgs4	1.9715	-1.23454	Q3
1500009L16Rik	1.7943	-1.23116	Q3
Serpina3n	1.07805	-1.21782	Q3
Fscn1	1.91279	-1.21504	Q3
Racgap1	1.37324	-1.21441	Q3
Fstl1	1.91656	-1.21233	Q3
Kif23	0.839854	-1.20088	Q3
Tns4	1.22844	-1.20043	Q3
Tubb2b	1.0813	-1.19458	Q3
Bub1b	2.0091	-1.19394	Q3
Sfn	0.93004	-1.1872	Q3
Col8a1	0.913442	-1.18694	Q3
Mir692-1	1.29818	-1.18497	Q3
Gm42674	0.698304	-1.17528	Q3
Cx3cr1	1.20957	-1.17282	Q3
Bcl2a1b	2.08227	-1.1481	Q3
Clec5a	1.19024	-1.14492	Q3
Asf1b	1.66928	-1.13876	Q3
Diaph3	1.24046	-1.13153	Q3
Spc24	1.5519	-1.12988	Q3
Arhgap11a	1.67702	-1.12601	Q3
Lgals1	1.18103	-1.12375	Q3
Mfap5	1.05141	-1.12324	Q3
Tnfrsf11a	1.40484	-1.11996	Q3
Fndc1	1.13017	-1.11171	Q3
F10	0.954002	-1.10668	Q3
Ppic	1.60807	-1.10464	Q3
Col15a1	1.66944	-1.10359	Q3
Traf4	1.47983	-1.09998	Q3
Lat2	0.994309	-1.0973	Q3
Lgmn	2.21011	-1.08532	Q3
Fcgr2b	2.0735	-1.08359	Q3
Tnfaip8l1	1.31298	-1.08	Q3
Fam20c	1.72482	-1.06413	Q3
Ulbp1	1.44781	-1.05954	Q3
Fst	2.31249	-1.05469	Q3
Tlr2	1.11411	-1.04457	Q3
St8sia6	1.10574	-1.03613	Q3
Mgp	1.12344	-1.03385	Q3
Areg	2.99267	-1.0322	Q3
Pcdh7	0.736966	-1.03154	Q3
Fbn1	1.68031	-1.02696	Q3
Tyms	1.25993	-1.02466	Q3
Klhdc8a	2	-1.02425	Q3
Rhof	1.16506	-1.01963	Q3
Cd72	1.85118	-1.0114	Q3
Fen1	1.1388	-1.00323	Q3
Clec11a	1.57263	-1.00207	Q3
Adamts2	1.97939	-0.998222	Q3
Csf2rb2	1.20558	-0.994375	Q3
Cd68	1.07821	-0.991145	Q3
Serpine1	1.09464	-0.984511	Q3
Smc2	1.3455	-0.977906	Q3
Ctsk	2.40599	-0.977258	Q3
Psat1	1.45025	-0.97565	Q3
Snai1	1.09311	-0.973528	Q3
Mad2l1	1.12399	-0.971986	Q3
Ccl17	1.34849	-0.954293	Q3
Lcn2	2.16932	-0.949785	Q3
Cstb	1.59271	-0.948636	Q3
Il18bp	1.05445	-0.947533	Q3
Prdx4	1.03114	-0.942812	Q3
Gm49339	0.883966	-0.937347	Q3
P2ry6	1.06128	-0.930291	Q3
Ms4a6d	1.91996	-0.929309	Q3
Lair1	1.36352	-0.924449	Q3
Ctss	2.53099	-0.921722	Q3
Col16a1	0.795509	-0.92002	Q3
Clcn5	1.19161	-0.918948	Q3
Rcc1	0.823711	-0.918176	Q3
Mafb	1.58946	-0.915047	Q3
Clec12a	1.16601	-0.913768	Q3
Loxl2	1.58496	-0.908604	Q3
Scn3b	1.22542	-0.90835	Q3
Ch25h	1.84022	-0.905673	Q3
Col12a1	1.14852	-0.90151	Q3
Egr2	0.744986	-0.893085	Q3
Lilrb4a	0.794841	-0.892561	Q3
Cd300c2	1.89285	-0.889768	Q3
Dut	1.28722	-0.889283	Q3
Lrg1	1.60131	-0.885029	Q3
Dbn1	1.22707	-0.884307	Q3
2200002D01Rik	0.835737	-0.879385	Q3
Cotl1	0.719678	-0.87925	Q3
C1qtnf5	1.37792	-0.874964	Q3
Mfrp	1.37792	-0.874964	Q3
Serpinh1	1.41466	-0.869098	Q3
Ndnf	1.61706	-0.867103	Q3
Serpine2	0.95066	-0.866681	Q3
Dclk1	1.16435	-0.86211	Q3
Gm13889	1.19792	-0.854195	Q3
P3h1	0.859679	-0.852658	Q3
Bhlhe40	0.997786	-0.848662	Q3
Casp3	0.946142	-0.847289	Q3
Emilin1	1.13706	-0.840702	Q3
Mcm3	0.975547	-0.840617	Q3
Apoe	1.69748	-0.838546	Q3
Rcan1	1.36764	-0.836047	Q3
Hexb	1.6345	-0.826046	Q3
Olfml2b	0.927564	-0.823573	Q3
Evi2a	1.48543	-0.822462	Q3
Capg	1.3599	-0.822002	Q3
Gas7	0.868057	-0.819995	Q3
Plk2	1.04851	-0.816836	Q3
Tmem37	1.36684	-0.816021	Q3
Rrm1	1.25934	-0.814837	Q3
Slc36a1	1.20762	-0.81141	Q3
Clu	1.21312	-0.811135	Q3
Oaf	1.1721	-0.810255	Q3
Gja4	1.08834	-0.808304	Q3
Mmp2	2.25401	-0.807759	Q3
Fcer1g	0.746992	-0.80392	Q3
Sox4	1.19959	-0.803897	Q3
Enc1	1.38686	-0.803716	Q3
Lgals3	1.14383	-0.800167	Q3
Mcm2	1.24552	-0.799803	Q3
Itgax	1.58534	-0.796545	Q3
Adgre1	1.48179	-0.791596	Q3
Gm9844	0.858063	-0.790297	Q3
Sh3pxd2b	1.65838	-0.783907	Q3
Lipa	1.182	-0.782615	Q3
Emid1	0.858286	-0.78075	Q3
Col6a3	0.985628	-0.766966	Q3
Tubb5	0.76528	-0.76528	Q3
Sting1	0.864315	-0.765065	Q3
Cd63	0.952519	-0.76467	Q3
Mcm6	0.963874	-0.762337	Q3
Pmepa1	0.824748	-0.761538	Q3
Bex3	1.13003	-0.753956	Q3
Tubb6	1.10642	-0.751735	Q3
Ctsb	1.64039	-0.750342	Q3
Col4a1	1.28941	-0.749347	Q3
Tgif1	1.12623	-0.746688	Q3
Tfdp1	1.14522	-0.741502	Q3
Sparc	1.13439	-0.739928	Q3
Hhip	0.588798	-0.723999	Q3
Mgl2	0.946982	-0.721254	Q3
Scarb1	0.923623	-0.718196	Q3
Cyth4	0.879329	-0.714312	Q3
Lap3	0.87539	-0.712718	Q3
Ppa1	1.14398	-0.70938	Q3
Gm49673	0.828599	-0.707621	Q3
Tnfrsf1b	0.866073	-0.704455	Q3
Dtx4	0.632536	-0.702614	Q3
Lmnb2	0.849583	-0.70044	Q3
Emp1	1.20229	-0.698715	Q3
H2-Eb1	1.1482	-0.698626	Q3
Rnaset2a	0.816388	-0.698536	Q3
Tmem252	0.931885	-0.698033	Q3
Rps27l	1.06477	-0.697199	Q3
Tceal9	1.02557	-0.694445	Q3
Lox	1.24655	-0.690891	Q3
Loxl1	0.654666	-0.690545	Q3
Hif1a	0.954533	-0.68703	Q3
Prcp	1.61783	-0.685286	Q3
Lpl	0.970296	-0.682413	Q3	892	high
Tgfbi	0.733659	-0.679879	Q3
H2-Aa	1.02986	-0.678348	Q3
Nek6	0.82639	-0.677334	Q3
Jpt1	0.914531	-0.676177	Q3
Map2	0.871343	-0.673697	Q3
Col6a2	0.879223	-0.66663	Q3
Pld4	0.615923	-0.663646	Q3
Col4a2	0.850447	-0.640981	Q3
Hmgn3	0.744197	-0.639355	Q3
Fbln5	1.39086	-0.639088	Q3
Ctsh	0.92789	-0.634939	Q3
Slc39a1	1.18271	-0.630694	Q3
Socs3	0.771481	-0.622923	Q3
Prdx1	0.946053	-0.615269	Q3
Ckb	0.729027	-0.612197	Q3
Cmtm3	1.04945	-0.603025	Q3
Gyg	0.638184	-0.60077	Q3
Snrnp40	0.625352	-0.600535	Q3
Actn1	0.781088	-0.596142	Q3
Tmsb10	0.762604	-0.581797	Q3
Igfbp4	0.786097	-0.580181	Q3
Crtc2	2.3468	1.46503	Q2
Sox18	2.41504	1.91169	Q2
Flt1	-0.737756	0.581514	Q1
Rbm33	-0.595729	0.582258	Q1
Npr2	-0.952336	0.58659	Q1
Mat2a	-0.820572	0.586884	Q1
Bmpr2	-1.04846	0.602159	Q1
Efnb2	-1.3575	0.60951	Q1
Plxdc2	-0.786255	0.610053	Q1
Ppp1r9a	-0.839369	0.610748	Q1
Kank3	-0.629906	0.614467	Q1
Phactr2	-1.14151	0.625934	Q1
Cytip	-0.929703	0.626394	Q1
Pcmtd1	-1.20862	0.627325	Q1
Cped1	-0.793934	0.634744	Q1
Herpud1	-0.635942	0.637882	Q1
Tspan7	-0.690516	0.638121	Q1
Nipal3	-0.6192	0.640159	Q1
Stxbp6	-0.973761	0.641976	Q1
Acss1	-0.745349	0.645394	Q1
Scgb3a2	-0.934694	0.645406	Q1
Plpp3	-0.980117	0.652185	Q1
Akap12	-0.604387	0.652736	Q1
Ssh2	-0.793267	0.659674	Q1
Tns1	-0.642533	0.668281	Q1
Ptprb	-1.11661	0.670324	Q1
Epas1	-0.620329	0.670655	Q1
Utrn	-0.774519	0.675412	Q1
Adgrf5	-0.82688	0.675735	Q1
Cpm	-0.890516	0.677528	Q1
Stard8	-0.899749	0.687227	Q1
Krt23	-0.666779	0.688556	Q1
Fzd4	-0.656425	0.689299	Q1
Sec14l3	-0.777367	0.691646	Q1
Klf3	-1.36889	0.693058	Q1
Syne1	-1.83332	0.696673	Q1
Sftpa1	-0.93613	0.698348	Q1
Cry2	-0.765937	0.69844	Q1
Sorbs1	-0.777608	0.69975	Q1
Arl4a	-0.687355	0.700961	Q1
Igf1r	-1.15215	0.703201	Q1
Sgms1	-0.947189	0.705846	Q1
Vpreb3	-1.09211	0.706508	Q1
Dpep1	-1.28434	0.708345	Q1
Tbkbp1	-1.01473	0.710493	Q1
Jdp2	-0.613992	0.71391	Q1
Klf4	-1.40487	0.715226	Q1
Sntb1	-0.771499	0.715677	Q1
Gprasp1	-1.30577	0.71727	Q1
Ctla2a	-0.76957	0.723941	Q1
Gpt	-0.594398	0.727277	Q1
Dnali1	-0.96538	0.731004	Q1
Slc43a3	-0.752653	0.732452	Q1
Phactr1	-0.772446	0.737242	Q1
Scube2	-0.962525	0.744665	Q1
Osgin1	-0.652334	0.74488	Q1
Abca8a	-1.15868	0.745369	Q1
Gstm1	-0.918771	0.746003	Q1
Pcp4l1	-0.911881	0.750994	Q1
Scn3a	-1.18731	0.751321	Q1
Phf1	-0.812528	0.752508	Q1
Gpr155	-0.706269	0.755825	Q1
Prob1	-0.61193	0.761641	Q1
Unc45b	-1.01274	0.765889	Q1
Tns2	-0.659361	0.765982	Q1
Sec14l4	-0.819349	0.766582	Q1
Cfap206	-0.735893	0.766691	Q1
Tppp3	-1.00794	0.768051	Q1
Aldh1a1	-1.0487	0.777254	Q1
Sema3g	-1.08931	0.780298	Q1
Pla2g1b	-1.12584	0.785725	Q1
Cyp2f2	-1.2339	0.785984	Q1
Ccdc153	-0.79697	0.787371	Q1
Slc16a11	-0.926437	0.788824	Q1
Crebl2	-0.70378	0.792028	Q1
Rora	-0.983966	0.797297	Q1
Crispld2	-1.31386	0.799139	Q1
Sorbs3	-0.672945	0.801494	Q1
Fxyd1	-1.13065	0.803443	Q1
Mettl7a1	-0.86282	0.804797	Q1
Nek5	-1.18738	0.811672	Q1
Ltbp4	-0.851564	0.811703	Q1
Eng	-0.78536	0.813088	Q1
Tmem100	-1.22893	0.822275	Q1
Atp2a3	-0.932146	0.825664	Q1
Gpm6a	-1.03923	0.827929	Q1
Tgfbr3	-0.869056	0.831891	Q1
Csrnp1	-1.16426	0.833149	Q1
Dgkh	-0.791348	0.837023	Q1
Nr1d1	-1.01067	0.837358	Q1
Synm	-1.16333	0.838762	Q1
Ankrd44	-1.03327	0.838933	Q1
Il6ra	-0.888139	0.841893	Q1
Mir6899	-1.45181	0.844489	Q1
Gnao1	-1.18339	0.846356	Q1
Klf9	-0.951045	0.847851	Q1
Slc2a4rg-ps	-1.20193	0.850253	Q1
Fmo1	-1.12244	0.855857	Q1
Acbd4	-1.40718	0.85621	Q1
Ogn	-0.910221	0.860265	Q1
Dusp1	-0.77615	0.86303	Q1
Arhgef38	-1.70248	0.869296	Q1
Iqca	-1.09245	0.870606	Q1
Ppl	-1.11992	0.873281	Q1
Nrxn2	-1.37263	0.87678	Q1
Ndrg2	-1.61015	0.881862	Q1
Rapgef5	-0.891603	0.883597	Q1
Itga8	-0.695641	0.884577	Q1
Mir29c	-1.1913	0.886444	Q1
Cfap100	-0.809478	0.886587	Q1
Mapt	-1.10722	0.890461	Q1
Galnt15	-1.2762	0.890812	Q1
Elmod1	-0.797895	0.892359	Q1
Hlf	-1.54432	0.894009	Q1
Nova2	-1.0804	0.895057	Q1
1810010H24Rik	-1.23343	0.903038	Q1
Sgip1	-0.993326	0.903632	Q1
Srcin1	-1.10764	0.905535	Q1
Cbr2	-1.53062	0.911169	Q1
Ptgfr	-1.35275	0.927068	Q1
S1pr4	-0.761011	0.935962	Q1
Errfi1	-0.946843	0.946003	Q1
Map3k6	-1.28782	0.949551	Q1
Mcf2l	-0.853587	0.951173	Q1
Ctla2b	-0.602996	0.956578	Q1
Lyve1	-1.42455	0.957548	Q1
Cftr	-1.29793	0.96233	Q1
Gm49391	-0.620356	0.962749	Q1
Ednrb	-1.12897	0.967251	Q1
Slc7a10	-1.40567	0.970971	Q1
Cldn5	-0.865013	0.973845	Q1
Cyp2d22	-1.20436	0.974689	Q1
Pcolce2	-0.866657	0.976818	Q1
Fabp3	-1.35854	0.979504	Q1
Vwa3b	-0.943732	0.980155	Q1
Gm47291	-1.38793	0.98457	Q1
Fmo2	-1.35616	1.0011	Q1
Abi3bp	-0.761595	1.00159	Q1
Rgs9	-1.57424	1.01197	Q1
Adh7	-1.53134	1.01783	Q1
Lrrc74b	-1.16875	1.02091	Q1
Cep85l	-1.15417	1.02153	Q1
Gm26236	-1.4265	1.02536	Q1
Atp6v1c2	-1.3593	1.02652	Q1
Sell	-2.07888	1.02999	Q1
Nrgn	-1.91132	1.03562	Q1
Ccdc171	-1.48342	1.04142	Q1
Ar	-1.27371	1.04223	Q1
Kndc1	-1.22121	1.04863	Q1
Gsn	-1.30578	1.0558	Q1
Lncpint	-1.76348	1.05703	Q1
Aox3	-1.25062	1.06624	Q1
Bmp6	-1.23591	1.07206	Q1
Acot1	-0.782037	1.0752	Q1
Gm4956	-1.69316	1.08228	Q1
Pmvk	-0.590376	1.09192	Q1
Hbb-bt	-2.79092	1.09262	Q1
Ppbp	-1.82358	1.09417	Q1
Gsta3	-1.26056	1.10429	Q1
Hbb-bs	-2.68303	1.10447	Q1
Itga2b	-2.01475	1.1048	Q1
Bbof1	-1.13148	1.10613	Q1
Ear1	-1.87901	1.10997	Q1
Slc38a4	-1.01212	1.11969	Q1
Bpifa1	-1.23884	1.1245	Q1
Gnmt	-1.56018	1.14037	Q1
Xndc1	-1.0485	1.14086	Q1
Arhgap28	-1.27711	1.14264	Q1
Hba-a2	-3.39689	1.14406	Q1
Ms4a4d	-1.53007	1.14535	Q1
Snx21	-1.37622	1.14559	Q1
Lrat	-1.18185	1.1512	Q1
Chia1	-2.15543	1.16027	Q1
Mir6979	-1.17466	1.17655	Q1
Cyp4b1	-1.04734	1.17755	Q1
Smad6	-1.23731	1.17768	Q1
Cd300lg	-1.34712	1.18233	Q1
Cxcr2	-3.41898	1.18799	Q1
Rassf10	-1.16314	1.1901	Q1
Rbm24	-1.03926	1.19513	Q1
Mmp9	-3.3592	1.20181	Q1
Hba-a1	-3.25572	1.21199	Q1
Pwwp3b	-1.45638	1.21759	Q1
Acoxl	-1.88695	1.22995	Q1
Baiap3	-1.84483	1.23589	Q1
Arrdc2	-1.28278	1.24013	Q1
Rbfox3	-1.35423	1.26076	Q1
Ppp4r4	-1.31064	1.26459	Q1
Prmt8	-1.07926	1.26931	Q1
Actc1	-1.8418	1.27561	Q1
Esm1	-1.66828	1.28281	Q1
Zmynd10	-1.55038	1.28484	Q1
Gm20186	-0.819983	1.31302	Q1
Kcne2	-1.29403	1.32193	Q1
Nhlrc1	-1.14975	1.33985	Q1
Prf1	-1.63443	1.34192	Q1
Ankrd63	-1.4498	1.34289	Q1
Inmt	-1.81071	1.34486	Q1
Klrc1	-1.73853	1.38333	Q1
Chrdl1	-1.58237	1.38862	Q1
Snhg11	-1.94153	1.39808	Q1
Eml5	-1.20053	1.40551	Q1
Cst8	-3.09192	1.41028	Q1
Klf15	-0.898194	1.41504	Q1
Cox6a2	-1.18195	1.42251	Q1
Fabp12	-2.47805	1.42531	Q1
Acaa1b	-2.43888	1.42701	Q1
Retnlg	-3.58305	1.45526	Q1
Bex2	-2.68226	1.4637	Q1
Ldb3	-1.40864	1.51521	Q1
S100a8	-4.02626	1.51836	Q1
Upk3b	-2.41504	1.52655	Q1
Npr3	-1.89878	1.52712	Q1
Car3	-4.62449	1.5656	Q1
Cidec	-2.73974	1.56635	Q1
Phf24	-2.00507	1.57135	Q1
Alas2	-3.15853	1.58095	Q1
1810020O05Rik	-1.9855	1.58496	Q1
D630024D03Rik	-1.75803	1.59904	Q1
Rab44	-2.19033	1.60942	Q1
Gria1	-2.69242	1.61073	Q1
Nr4a3	-1.09981	1.62624	Q1
S1pr5	-1.57075	1.64046	Q1
Pram1	-2.28204	1.64211	Q1
Mpp3	-2.39652	1.65208	Q1
Aqp9	-2.53303	1.65605	Q1
Cyp2a5	-1.46971	1.65612	Q1
Adam3	-1.77444	1.66696	Q1
Cytl1	-1.81101	1.6679	Q1
Igfbp6	-2.48074	1.68298	Q1
Csf3r	-3.98672	1.68891	Q1
Gzma	-1.67069	1.70421	Q1
Tbata	-2.33258	1.72085	Q1
Tcap	-2.0242	1.72935	Q1
Smyd1	-1.77761	1.7318	Q1
Rdh12	-2.7633	1.74076	Q1
Krt79	-2.31797	1.74681	Q1
Igfbp3	-1.42641	1.75331	Q1
Tnnt2	-2.19814	1.77206	Q1
9330159F19Rik	-2.08573	1.77761	Q1
Gm42722	-1.974	1.79256	Q1
2410004I01Rik	-2.45251	1.79647	Q1
Asgr1	-2.59495	1.80162	Q1
Colq	-1.73471	1.81378	Q1
Tex11	-1.73434	1.82597	Q1
Nrn1	-1.16767	1.84461	Q1
Gm14964	-2.58114	1.86821	Q1
Myom2	-1.83007	1.87447	Q1
Dpysl5	-1.87262	1.9001	Q1
Myl7	-1.74057	1.90046	Q1
Ggt1	-2.48938	1.91427	Q1
Myl4	-1.85002	1.94386	Q1
Fam71f2	-1.81943	1.95693	Q1
Sln	-1.30008	2.00624	Q1
Mylk3	-2.07895	2.0268	Q1
Faim2	-2.43911	2.03427	Q1
Hhatl	-2.30117	2.05063	Q1
Gm9780	-1.66742	2.06228	Q1
Mybpc3	-2.1788	2.06369	Q1
Csrp3	-2.05344	2.0665	Q1
S100a9	-4.3777	2.10988	Q1
Ryr2	-2.15843	2.13516	Q1
Tnnc1	-1.8316	2.17805	Q1
Gm867	-2.20163	2.18057	Q1
Gm49353	-3.22239	2.2076	Q1
Myh7	-2.96347	2.22497	Q1
Tmem182	-2.20511	2.25634	Q1
Mb	-2.09954	2.26654	Q1
Pln	-1.81541	2.29912	Q1
Tnni3	-2.53353	2.30722	Q1
Ckm	-2.0458	2.32193	Q1
A3galt2	-1.9419	2.32193	Q1
Mybphl	-2.46815	2.3347	Q1
Smpx	-2.44556	2.34453	Q1
Casq2	-2.29155	2.3634	Q1
Tmem132d	-2.89077	2.37697	Q1
Fosb	-1.85688	2.37851	Q1
Ttn	-2.36257	2.52995	Q1
Myh6	-2.74679	2.61746	Q1
Ngp	-3.81714	2.71621	Q1
Ckmt2	-2.78427	2.72893	Q1
9530026P05Rik	-3.44846	3.16993	Q1
C130080G10Rik	-4.3505	3.58496	Q1
