# Supplementary material for: An aerosolized dual-action autotaxin inhibitor-PPARγ agonist for the treatment of pulmonary fibrosis
Source: Cell Rep Med. 2026 Apr 30;7(5):102778. doi: 10.1016/j.xcrm.2026.102778 (PMC13198257; doi:10.1016/j.xcrm.2026.102778)
Supplement: Data S5. Venn diagram gene lists showing shared and unique genes across groups, related to Figure S9 [file mmc6.xlsx]

## Sheet: Data S5
Data S5. Venn diagrams gene lists showing shared and unique genes accros groups
646 genes	363 genes	281 genes
S100a9	Eln	S100a9
Eln	Mmp12	S100a8
Mmp12	Tnc	Csf3r
Tnc	Saa3	Hba-a2
Saa3	Retnla	Car3
S100a8	Col3a1	Hba-a1
Retnla	Col1a1	Cxcr2
Col3a1	Cdk1	Gria1
Col1a1	Spp1	Mmp9
Csf3r	Ccr5	Hbb-bs
Cdk1	Fn1	Inmt
Spp1	Timp1	Igfbp6
Ccr5	Chl1	Retnlg
Hba-a2	Lgmn	Hbb-bt
Fn1	C1qc	Snhg11
Timp1	Pbk	Acoxl
Car3	Thbs4	Syne1
Hba-a1	Itm2a	Npr3
Cxcr2	Cldn4	Chia1
Chl1	Fstl1	Cbr2
Lgmn	Mmp14	Alas2
C1qc	Trem2	Gm14964
Pbk	C1qb	Bex2
Thbs4	Col5a2	Arhgef38
Gria1	Cdc20	Ndrg2
Itm2a	Ctss	Crispld2
Cldn4	C3ar1	Klf4
Mmp9	Clec4n	Gm4956
Fstl1	S100a14	Cst8
Mmp14	Igf1	Myh7
Trem2	Apoe	Klf3
C1qb	Ccna2	Dpep1
Col5a2	Tacc3	Tmem132d
Hbb-bs	Rrm2	Lyve1
Cdc20	Psrc1	Atp6v1c2
Inmt	Sfrp1	Efnb2
Igfbp6	Pclaf	Gsn
Ctss	C1qa	Sell
C3ar1	Top2a	Fmo2
Retnlg	Birc5	Ngp
Clec4n	Prc1	Ms4a4d
Hbb-bt	Mmp2	Mir6899
S100a14	Lcn2	Tmem100
Igf1	Cthrc1	Gm49353
Apoe	Areg	Myh6
Snhg11	Ccl9	Cyp2f2
Acoxl	Fcgr2b	Ptprb
Ccna2	Tnip3	C130080G10Rik
Tacc3	Ccl8	Igf1r
Rrm2	Col4a1	Faim2
Psrc1	Ctsk	Cidec
Sfrp1	Ltbp2	Tnnt2
Pclaf	Prcp	Abca8a
C1qa	Ctsb	Fabp12
Syne1	Ccn4	Ear1
Top2a	Adamts2	9530026P05Rik
Birc5	Ndnf	Pcmtd1
Prc1	Mest	Phactr2
Mmp2	Nrcam	Bmpr2
Lcn2	Mki67	Synm
Npr3	Mdk	Rora
Cthrc1	Ppic	Tnni3
Areg	Col1a2	Sftpa1
Chia1	Hexb	Gsta3
Ccl9	Ms4a6d	1810010H24Rik
Fcgr2b	Cstb	Sema3g
Tnip3	P4ha3	Itga2b
Ccl8	Nnat	Asgr1
Col4a1	Cdca3	Mpp3
Cbr2	Armcx4	Actc1
Ctsk	Knstrn	Nrgn
Alas2	Serpinh1	Mapt
Ltbp2	Rgs4	Cpm
Prcp	Cdca8	Fmo1
Ctsb	Fbn1	Bmp6
Ccn4	Nrep	Acaa1b
Adamts2	Ccne1	Aldh1a1
Ndnf	Ms4a7	Nrxn2
Mest	Ckap2	Snx21
Gm14964	Msr1	Krt79
Bex2	Mir147	Smad6
Nrcam	AA467197	Myl4
Arhgef38	Lrg1	Adgrf5
Ndrg2	Tpx2	Gm26236
Mki67	H2-Eb1	Gprasp1
Mdk	Col5a1	Ssh2
Ppic	Rgs16	Cytip
Col1a2	Cks1b	Ankrd44
Hexb	Bcl2a1b	Plpp3
Ms4a6d	Inhba	Ppbp
Cstb	Itgax	Klf9
Crispld2	Pianp	Upk3b
P4ha3	Fbln5	Gm47291
Nnat	H2-Aa	Ctla2a
Klf4	Slc39a1	Ogn
Cdca3	Cd300c2	Pcolce2
Armcx4	Aurka	Rdh12
Gm4956	Enc1	Mat2a
Cst8	Klhdc8a	Hlf
Knstrn	Cxcl10	Ar
Serpinh1	Ccl12	Esm1
Myh7	Zranb3	Mettl7a1
Rgs4	Sparc	Scgb3a2
Cdca8	Fscn1	Cyp4b1
Fbn1	Ccnb1	Zmynd10
Nrep	Aurkb	Mb
Ccne1	Serpina3g	Lncpint
Ms4a7	Lox	Cytl1
Klf3	Rcan1	Slc43a3
Dpep1	Emp1	Phf24
Ckap2	Adgre1	Nek5
Msr1	Fcrls	Flt1
Mir147	H2-M2	Cldn5
Tmem132d	Sgo2a	Gnmt
AA467197	Mgp	Acbd4
Lyve1	Lgals1	Gzma
Atp6v1c2	Gtse1	Aox3
Lrg1	Kif20a	Ednrb
Tpx2	Plk1	Plxdc2
H2-Eb1	Cd276	Sgms1
Efnb2	Ect2	Ttn
Col5a1	Ska1	Slc7a10
Gsn	Clu	Rgs9
Sell	Cenpa	Rapgef5
Rgs16	Iqgap3	Fxyd1
Fmo2	Cdkn3	Igfbp3
Cks1b	Kdelr3	Tcap
Bcl2a1b	Fmod	Cyp2a5
Inhba	Chsy3	Scn3a
Itgax	Mafb	Npr2
Ngp	Ube2c	Stard8
Pianp	Ccnb2	Map3k6
Fbln5	Fst	Tspan7
H2-Aa	Bex3	Aqp9
Slc39a1	Sh3pxd2b	Dpysl5
Ms4a4d	Arg1	Baiap3
Mir6899	Lum	Adh7
Tmem100	Adamts4	9330159F19Rik
Cd300c2	Lgals3	Mybphl
Aurka	Prdx1	Unc45b
Enc1	Dut	Myl7
Gm49353	H2ac11	Tbata
Klhdc8a	Ckap2l	Gnao1
Myh6	H2ac12	Csrnp1
Cxcl10	Spc25	Mir29c
Ccl12	Cenpe	Pram1
Zranb3	Anln	Klrc1
Sparc	C1qtnf6	Ckmt2
Fscn1	Actn1	Cyp2d22
Cyp2f2	Rad51	Vpreb3
Ccnb1	Adamts12	Chrdl1
Aurkb	Clec11a	Gstm1
Serpina3g	Gatm	Atp2a3
Ptprb	Ch25h	Ptgfr
Lox	Tceal9	Rab44
Rcan1	Cxcl9	Lrat
Emp1	Ctsh	Ppl
C130080G10Rik	Col4a2	Slc2a4rg-ps
Igf1r	Loxl2	Stxbp6
Faim2	Tmem37	Pla2g1b
Adgre1	Fkbp10	Ppp1r9a
Fcrls	Hist1h2ap	Mybpc3
Cidec	Ooep	Casq2
H2-M2	Fam20c	Utrn
Sgo2a	Igfbp4	Adam3
Tnnt2	Hist1h2ao	Ccdc171
Abca8a	Clca3a1	Fabp3
Mgp	Tubb5	Tppp3
Lgals1	Ccl17	Scube2
Fabp12	Mybpc2	Tbkbp1
Ear1	Mmp13	Ggt1
Gtse1	Ncapd2	Cftr
Kif20a	Bub1b	Prf1
9530026P05Rik	Tubb2b	Smpx
Pcmtd1	Lipa	Galnt15
Plk1	1500009L16Rik	Acss1
Cd276	Slc36a1	Eng
Ect2	Rrm1	Kcne2
Phactr2	Col15a1	Errfi1
Ska1	E2f8	2410004I01Rik
Clu	Cd72	Pcp4l1
Cenpa	Evi2a	Cd300lg
Iqgap3	Capg	Tex11
Bmpr2	Ildr2	Mylk3
Cdkn3	Cenpf	Nr1d1
Kdelr3	Prdx4	Ankrd63
Fmod	Lama1	Bpifa1
Chsy3	Rps27l	Dnali1
Synm	Gm13889	Ltbp4
Mafb	Lpl	Arhgap28
Ube2c	Ppa1	Sec14l4
Ccnb2	Cmtm3	Pln
Rora	Cd63	Sorbs1
Tnni3	Mfap5	Colq
Fst	Cyp7b1	Il6ra
Sftpa1	Gja4	1810020O05Rik
Bex3	Col5a3	Cox6a2
Gsta3	Tgif1	Iqca
Sh3pxd2b	Ccdc80	Gpm6a
Arg1	Gas2l3	Hhatl
1810010H24Rik	Jpt1	Csrp3
Sema3g	Psat1	Ryr2
Itga2b	Bcl2a1d	Sec14l3
Lum	Sox4	Mir6979
Asgr1	Ankrd37	Dgkh
Adamts4	Smc2	Phactr1
Lgals3	Serpine2	Ckm
Prdx1	Hif1a	Nr4a3
Mpp3	Dclk1	Cped1
Actc1	Scarb1	Gm867
Dut	Lair1	Kndc1
H2ac11	Cx3cr1	Gm42722
Nrgn	Emilin1	Pwwp3b
Ckap2l	Mcm6	Fosb
H2ac12	Tnfrsf11a	Prmt8
Mapt	Serpine1	Nova2
Spc25	Serpina3n	D630024D03Rik
Cpm	Tk1	Nrn1
Fmo1	Gins2	Epas1
Cenpe	Scn3b	Srcin1
Anln	Clcn5	Herpud1
Bmp6	Kif11	Slc16a11
C1qtnf6	Plk4	Rbfox3
Acaa1b	Traf4	Tnnc1
Aldh1a1	C1qtnf5	Tgfbr3
Actn1	Mfrp	Cep85l
Rad51	Wfdc17	Arrdc2
Nrxn2	Spc24	Cry2
Snx21	Fcgr1	Tmem182
Adamts12	Mark1	Ccdc153
Clec11a	Mgl2	Lrrc74b
Gatm	Tfdp1	Ppp4r4
Ch25h	Nusap1	Myom2
Tceal9	Dok2	Sgip1
Cxcl9	Tubb6	Phf1
Krt79	Shcbp1	Nipal3
Ctsh	Rad54l	Dusp1
Col4a2	Lockd	Bbof1
Loxl2	Ntrk2	A3galt2
Tmem37	Cdca2	Rbm24
Fkbp10	Ccl2	Slc38a4
Hist1h2ap	Kif2c	Cfap206
Ooep	Dtl	Rbm33
Smad6	Mcm2	S1pr5
Myl4	Racgap1	Ldb3
Adgrf5	Arhgap11a	Kank3
Gm26236	Melk	Sntb1
Gprasp1	Tyms	Sln
Ssh2	Col6a3	Tns1
Fam20c	Adam12	Vwa3b
Cytip	Mcm5	Smyd1
Igfbp4	Bhlhe40	Arl4a
Ankrd44	Ckb	Nhlrc1
Hist1h2ao	Gm23451	Fzd4
Plpp3	Asf1b	Xndc1
Clca3a1	Cilp	Itga8
Tubb5	Uhrf1	Fam71f2
Ccl17	Arhgef39	Crebl2
Mybpc2	Col6a2	Mcf2l
Mmp13	Pdgfc	Tns2
Ncapd2	Kif14	Gm20186
Bub1b	Casp3	Rassf10
Tubb2b	Oaf	Abi3bp
Ppbp	Foxm1	Eml5
Klf9	Pdlim4	Gpr155
Lipa	Dbn1	Gm49391
Upk3b	Slc7a11	Acot1
Gm47291	Brinp1	Krt23
Ctla2a	Lap3	Akap12
1500009L16Rik	Kntc1	Cfap100
Ogn	Espl1	Jdp2
Pcolce2	Plk2	S1pr4
Rdh12	Matk	Ctla2b
Mat2a	Snai1	Klf15
Hlf	Clec4a2	Gpt
Slc36a1	Ulbp1	Elmod1
Rrm1	Cenpw	Osgin1
Col15a1	Fen1	Pmvk
E2f8	Clec12a	Sorbs3
Cd72	Gm49673	Gm9780
Evi2a	Col12a1	Prob1
Ar	Spag5	NA
Esm1	Tmem252	NA
Mettl7a1	Gas7	NA
Scgb3a2	Pmepa1	NA
Capg	Cercam	NA
Cyp4b1	Prrx2	NA
Ildr2	Tmsb10	NA
Cenpf	Rnaset2a	NA
Prdx4	Gm9844	NA
Lama1	Lat2	NA
Rps27l	Map2	NA
Gm13889	Cd68	NA
Zmynd10	Trip13	NA
Mb	Ccl7	NA
Lpl	Tlr2	NA
Ppa1	Clspn	NA
Lncpint	Ccnf	NA
Cmtm3	Tcf19	NA
Cd63	Csf2rb2	NA
Cytl1	Nek6	NA
Mfap5	Socs3	NA
Slc43a3	Sox9	NA
Phf24	Gxylt2	NA
Cyp7b1	Sfn	NA
Nek5	Cyth4	NA
Flt1	Tnfrsf1b	NA
Gja4	Cenpk	NA
Col5a3	Hmgn3	NA
Tgif1	Hells	NA
Cldn5	Kcnn4	NA
Ccdc80	Fndc1	NA
Gnmt	Cenps	NA
Acbd4	Tnfaip8l1	NA
Gzma	Lmnb2	NA
Gas2l3	Rcc1	NA
Aox3	Mcm3	NA
Ednrb	Mad2l1	NA
Plxdc2	P3h1	NA
Sgms1	P2ry6	NA
Jpt1	Cenph	NA
Ttn	Loxl1	NA
Psat1	Olfml2b	NA
Slc7a10	Mis18bp1	NA
Rgs9	St8sia6	NA
Rapgef5	Gyg	NA
Fxyd1	Diaph3	NA
Igfbp3	Pole2	NA
Tcap	Sting1	NA
Bcl2a1d	Il18bp	NA
Sox4	Emid1	NA
Cyp2a5	Rhof	NA
Ankrd37	Tgfbi	NA
Scn3a	Clec5a	NA
Smc2	Mir692-1	NA
Serpine2	Snrnp40	NA
Hif1a	Col16a1	NA
Dclk1	Pole	NA
Scarb1	Cotl1	NA
Lair1	Gm49339	NA
Npr2	Col8a1	NA
Cx3cr1	Fgf13	NA
Emilin1	Tns4	NA
Mcm6	Slamf8	NA
Stard8	Fcer1g	NA
Tnfrsf11a	Gm42674	NA
Map3k6	Gen1	NA
Tspan7	Zwilch	NA
Serpine1	2200002D01Rik	NA
Serpina3n	Kif23	NA
Tk1	Dtx4	NA
Aqp9	S100a4	NA
Gins2	Lilrb4a	NA
Dpysl5	Hhip	NA
Baiap3	Pld4	NA
Adh7	F10	NA
Scn3b	Pla1a	NA
Clcn5	Pth1r	NA
9330159F19Rik	Pcdh7	NA
Mybphl	Egr2	NA
Unc45b	Brca2	NA
Myl7	Cxcl13	NA
Kif11	Cenpn	NA
Plk4	NA	NA
Traf4	NA	NA
C1qtnf5	NA	NA
Mfrp	NA	NA
Wfdc17	NA	NA
Spc24	NA	NA
Fcgr1	NA	NA
Tbata	NA	NA
Gnao1	NA	NA
Csrnp1	NA	NA
Mark1	NA	NA
Mgl2	NA	NA
Mir29c	NA	NA
Tfdp1	NA	NA
Nusap1	NA	NA
Pram1	NA	NA
Dok2	NA	NA
Klrc1	NA	NA
Tubb6	NA	NA
Shcbp1	NA	NA
Rad54l	NA	NA
Lockd	NA	NA
Ckmt2	NA	NA
Ntrk2	NA	NA
Cyp2d22	NA	NA
Cdca2	NA	NA
Vpreb3	NA	NA
Ccl2	NA	NA
Chrdl1	NA	NA
Kif2c	NA	NA
Dtl	NA	NA
Mcm2	NA	NA
Racgap1	NA	NA
Arhgap11a	NA	NA
Gstm1	NA	NA
Atp2a3	NA	NA
Ptgfr	NA	NA
Rab44	NA	NA
Lrat	NA	NA
Melk	NA	NA
Tyms	NA	NA
Ppl	NA	NA
Slc2a4rg-ps	NA	NA
Stxbp6	NA	NA
Col6a3	NA	NA
Pla2g1b	NA	NA
Ppp1r9a	NA	NA
Mybpc3	NA	NA
Casq2	NA	NA
Adam12	NA	NA
Mcm5	NA	NA
Utrn	NA	NA
Bhlhe40	NA	NA
Adam3	NA	NA
Ccdc171	NA	NA
Fabp3	NA	NA
Ckb	NA	NA
Tppp3	NA	NA
Gm23451	NA	NA
Asf1b	NA	NA
Cilp	NA	NA
Uhrf1	NA	NA
Arhgef39	NA	NA
Col6a2	NA	NA
Scube2	NA	NA
Tbkbp1	NA	NA
Ggt1	NA	NA
Pdgfc	NA	NA
Cftr	NA	NA
Kif14	NA	NA
Prf1	NA	NA
Smpx	NA	NA
Galnt15	NA	NA
Acss1	NA	NA
Casp3	NA	NA
Oaf	NA	NA
Eng	NA	NA
Kcne2	NA	NA
Errfi1	NA	NA
2410004I01Rik	NA	NA
Foxm1	NA	NA
Pdlim4	NA	NA
Dbn1	NA	NA
Pcp4l1	NA	NA
Cd300lg	NA	NA
Slc7a11	NA	NA
Brinp1	NA	NA
Lap3	NA	NA
Kntc1	NA	NA
Espl1	NA	NA
Tex11	NA	NA
Mylk3	NA	NA
Plk2	NA	NA
Matk	NA	NA
Snai1	NA	NA
Nr1d1	NA	NA
Ankrd63	NA	NA
Clec4a2	NA	NA
Ulbp1	NA	NA
Bpifa1	NA	NA
Cenpw	NA	NA
Fen1	NA	NA
Dnali1	NA	NA
Ltbp4	NA	NA
Clec12a	NA	NA
Gm49673	NA	NA
Arhgap28	NA	NA
Sec14l4	NA	NA
Col12a1	NA	NA
Pln	NA	NA
Sorbs1	NA	NA
Colq	NA	NA
Spag5	NA	NA
Tmem252	NA	NA
Gas7	NA	NA
Il6ra	NA	NA
1810020O05Rik	NA	NA
Pmepa1	NA	NA
Cercam	NA	NA
Cox6a2	NA	NA
Prrx2	NA	NA
Iqca	NA	NA
Tmsb10	NA	NA
Rnaset2a	NA	NA
Gpm6a	NA	NA
Hhatl	NA	NA
Gm9844	NA	NA
Lat2	NA	NA
Csrp3	NA	NA
Ryr2	NA	NA
Sec14l3	NA	NA
Mir6979	NA	NA
Map2	NA	NA
Cd68	NA	NA
Dgkh	NA	NA
Crtc2	NA	NA
Phactr1	NA	NA
Ckm	NA	NA
Trip13	NA	NA
Nr4a3	NA	NA
Ccl7	NA	NA
Tlr2	NA	NA
Clspn	NA	NA
Ccnf	NA	NA
Cped1	NA	NA
Gm867	NA	NA
Kndc1	NA	NA
Tcf19	NA	NA
Gm42722	NA	NA
Csf2rb2	NA	NA
Pwwp3b	NA	NA
Fosb	NA	NA
Prmt8	NA	NA
Nek6	NA	NA
Nova2	NA	NA
Socs3	NA	NA
Sox9	NA	NA
Gxylt2	NA	NA
Sfn	NA	NA
Cyth4	NA	NA
Tnfrsf1b	NA	NA
D630024D03Rik	NA	NA
Cenpk	NA	NA
Nrn1	NA	NA
Hmgn3	NA	NA
Epas1	NA	NA
Hells	NA	NA
Kcnn4	NA	NA
Fndc1	NA	NA
Cenps	NA	NA
Srcin1	NA	NA
Herpud1	NA	NA
Tnfaip8l1	NA	NA
Slc16a11	NA	NA
Lmnb2	NA	NA
Rbfox3	NA	NA
Rcc1	NA	NA
Tnnc1	NA	NA
Mcm3	NA	NA
Mad2l1	NA	NA
P3h1	NA	NA
P2ry6	NA	NA
Cenph	NA	NA
Tgfbr3	NA	NA
Loxl1	NA	NA
Olfml2b	NA	NA
Mis18bp1	NA	NA
Cep85l	NA	NA
Arrdc2	NA	NA
Cry2	NA	NA
St8sia6	NA	NA
Tmem182	NA	NA
Gyg	NA	NA
Ccdc153	NA	NA
Diaph3	NA	NA
Pole2	NA	NA
Lrrc74b	NA	NA
Ppp4r4	NA	NA
Sting1	NA	NA
Myom2	NA	NA
Sgip1	NA	NA
Il18bp	NA	NA
Emid1	NA	NA
Rhof	NA	NA
Phf1	NA	NA
Nipal3	NA	NA
Dusp1	NA	NA
Sox18	NA	NA
Bbof1	NA	NA
Tgfbi	NA	NA
A3galt2	NA	NA
Rbm24	NA	NA
Slc38a4	NA	NA
Clec5a	NA	NA
Cfap206	NA	NA
Mir692-1	NA	NA
Snrnp40	NA	NA
Rbm33	NA	NA
S1pr5	NA	NA
Ldb3	NA	NA
Col16a1	NA	NA
Kank3	NA	NA
Pole	NA	NA
Sntb1	NA	NA
Cotl1	NA	NA
Sln	NA	NA
Gm49339	NA	NA
Col8a1	NA	NA
Fgf13	NA	NA
Tns1	NA	NA
Vwa3b	NA	NA
Tns4	NA	NA
Slamf8	NA	NA
Smyd1	NA	NA
Arl4a	NA	NA
Fcer1g	NA	NA
Nhlrc1	NA	NA
Gm42674	NA	NA
Fzd4	NA	NA
Xndc1	NA	NA
Itga8	NA	NA
Gen1	NA	NA
Fam71f2	NA	NA
Crebl2	NA	NA
Zwilch	NA	NA
Mcf2l	NA	NA
Tns2	NA	NA
Gm20186	NA	NA
Rassf10	NA	NA
2200002D01Rik	NA	NA
Abi3bp	NA	NA
Eml5	NA	NA
Kif23	NA	NA
Dtx4	NA	NA
S100a4	NA	NA
Lilrb4a	NA	NA
Hhip	NA	NA
Gpr155	NA	NA
Gm49391	NA	NA
Acot1	NA	NA
Krt23	NA	NA
Akap12	NA	NA
Cfap100	NA	NA
Pld4	NA	NA
Jdp2	NA	NA
S1pr4	NA	NA
Ctla2b	NA	NA
F10	NA	NA
Klf15	NA	NA
Gpt	NA	NA
Elmod1	NA	NA
Pla1a	NA	NA
Osgin1	NA	NA
Pth1r	NA	NA
Pmvk	NA	NA
Sorbs3	NA	NA
Gm9780	NA	NA
Prob1	NA	NA
Pcdh7	NA	NA
Egr2	NA	NA
Brca2	NA	NA
Cxcl13	NA	NA
Cenpn	NA	NA
